# Supplementary material for: Genome-Wide Identification and Functional Studies of the APX Gene Family in Oat (Avena sativa L.)
Source: Life (Basel). 2026 Mar 18;16(3):494. doi: 10.3390/life16030494 (PMC13027449; doi:10.3390/life16030494)
Supplement: Supplementary file 1 [file life-16-00494-s001.zip › Table S1.xlsx]

## Sheet: Sheet1
Table S1 Data for 27 AsAPX genes identified in Avena sativa genome
Gene name	Chr. no	Gene Model ID(OT3098_v2)	CDS Length (bp)	Protein Length (aa)	Molecular Weight (KDa)	Protein Isoelectric Point (pI)	Instability Index	Aliphatic Index	GRAVY	Subcellular Localization
AsAPX7-1	1	AVESA.00001b.r3.1Dg0003635.1	408	136	14.309	9.18	39.44	48.82	-0.362	chloroplastic
AsAPX7-3	2	AVESA.00001b.r3.2Dg0003730.1	1287	429	46.461	9.37	53.93	64.83	-0.694	chloroplastic
AsAPX8-2	2	AVESA.00001b.r3.2Cg0001902.1	1200	400	43.584	9.43	50.34	62.17	-0.661	chloroplastic/mitochondrial
AsAPX2-2	2	AVESA.00001b.r3.2Dg0002793.1	585	195	21.063	11.97	96.58	63.18	-0.628	cytosolic
AsAPX8-1	2	AVESA.00001b.r3.2Ag0001169.1	1119	373	40.211	8.76	50.04	69.3	-0.543	chloroplastic/mitochondrial
AsAPX2-1	2	AVESA.00001b.r3.2Ag0000200.2	507	169	18.215	12	89.98	77.51	-0.463	cytosolic
AsAPX7-2	2	AVESA.00001b.r3.2Dg0002175.1	483	161	17.315	9.43	76.52	87.27	-0.161	chloroplastic
AsAPX7-4	3	AVESA.00001b.r3.3Cg0001970.1	417	139	15.881	4.84	59.79	83.6	-0.179	chloroplastic
AsAPX2-3	3	AVESA.00001b.r3.3Dg0001492.3	528	176	18.939	9.64	65.92	89.94	-0.063	cytosolic
AsAPX7-5	3	AVESA.00001b.r3.3Dg0001165.1	336	112	11.829	9.3	66.67	85.45	-0.021	chloroplastic
AsAPX1-1	4	AVESA.00001b.r3.4Cg0003307.1	750	250	27.486	5.85	42.7	75.4	-0.454	cytosolic
AsAPX2-4	4	AVESA.00001b.r3.4Cg0000382.1	825	275	29.638	5.18	35.89	80.65	-0.137	cytosolic
AsAPX6-1	5	AVESA.00001b.r3.5Cg0001174.1	492	164	18.352	4.93	48.07	60.73	-0.765	plasma membrane
AsAPX1-3	5	AVESA.00001b.r3.5Dg0000071.1	846	282	30.909	6.6	40.69	78.62	-0.408	cytosolic
AsAPXT-1	5	AVESA.00001b.r3.5Dg0001876.1	396	132	14.062	8.93	38.69	47.35	-0.386	chloroplastic
AsAPX3	5	AVESA.00001b.r3.5Dg0003154.1	972	324	35.586	9.03	40.07	81.36	-0.371	mitochondrial
AsAPX1-2	5	AVESA.00001b.r3.5Ag0000469.1	849	283	31.044	7.26	47.08	83.5	-0.346	cytosolic
AsAPX4-1	5	AVESA.00001b.r3.5Cg0000255.1	438	146	15.828	5.62	36.66	82.26	-0.316	peroxisomal
AsAPX8-3	6	AVESA.00001b.r3.6Ag0001670.1	1434	478	51.735	6.16	49.96	67.55	-0.556	chloroplastic/mitochondrial
AsAPX8-4	6	AVESA.00001b.r3.6Cg0000652.1	1425	475	51.668	6.21	50.17	70.84	-0.54	chloroplastic/mitochondrial
AsAPX8-5	6	AVESA.00001b.r3.6Dg0001347.1	1530	510	55.448	6.76	49.98	68.49	-0.523	chloroplastic/mitochondrial
AsAPX2-5	6	AVESA.00001b.r3.6Ag0002828.1	828	276	29.759	5.18	35.52	78.95	-0.143	cytosolic
AsAPX4-3	7	AVESA.00001b.r3.7Dg0000717.1	963	321	34.797	8.41	43.2	81.87	-0.311	peroxisomal
AsAPX4-2	7	AVESA.00001b.r3.7Ag0001737.1	978	326	35.411	8.79	45.26	89.57	-0.223	peroxisomal
AsAPX6-2	7	AVESA.00001b.r3.7Ag0001566.1	1047	349	37.695	7.13	37.4	85.3	-0.097	plasma membrane
AsAPX6-3	7	AVESA.00001b.r3.7Dg0000543.1	540	180	19.583	9.13	47.45	77	-0.069	plasma membrane
AsAPXT-2	7	AVESA.00001b.r3.7Dg0001901.1	489	163	17.371	5.36	53.34	92.27	0.075	chloroplastic
