# Supplementary material for: Genome-Wide Identification and Functional Studies of the APX Gene Family in Oat (Avena sativa L.)
Source: Life (Basel). 2026 Mar 18;16(3):494. doi: 10.3390/life16030494 (PMC13027449; doi:10.3390/life16030494)
Supplement: Supplementary file 1 [file life-16-00494-s001.zip › Table S2.xlsx]

## Sheet: A. sativa
Table S2. Detailed information about syntenic APX gene pairs.
Serial number	Gene name	Chromosome	Gene name	Chromosome
1	AVESA.00001b.r3.2Ag0000200.2	Chr2A	AVESA.00001b.r3.2Dg0002793.1	Chr2D
2	AVESA.00001b.r3.2Ag0001169.1	Chr2A	AVESA.00001b.r3.2Dg0003730.1	Chr2D
3	AVESA.00001b.r3.2Ag0001169.1	Chr2A	AVESA.00001b.r3.2Cg0001902.1	Chr2C
4	AVESA.00001b.r3.2Ag0001169.1	Chr2A	AVESA.00001b.r3.6Ag0001670.1	Chr6A
5	AVESA.00001b.r3.2Ag0001169.1	Chr2A	AVESA.00001b.r3.6Cg0000652.1	Chr6C
6	AVESA.00001b.r3.2Ag0001169.1	Chr2A	AVESA.00001b.r3.6Dg0001347.1	Chr6D
7	AVESA.00001b.r3.2Cg0001902.1	Chr2C	AVESA.00001b.r3.6Cg0000652.1	Chr6C
8	AVESA.00001b.r3.2Cg0001902.1	Chr2C	AVESA.00001b.r3.6Dg0001347.1	Chr6D
9	AVESA.00001b.r3.2Cg0001902.1	Chr2C	AVESA.00001b.r3.2Dg0003730.1	Chr2D
10	AVESA.00001b.r3.2Cg0001902.1	Chr2C	AVESA.00001b.r3.6Ag0001670.1	Chr6A
11	AVESA.00001b.r3.2Dg0003730.1	Chr2D	AVESA.00001b.r3.6Dg0001347.1	Chr6D
12	AVESA.00001b.r3.2Dg0003730.1	Chr2D	AVESA.00001b.r3.6Cg0000652.1	Chr6C
13	AVESA.00001b.r3.4Cg0003307.1	Chr4C	AVESA.00001b.r3.5Ag0000469.1	Chr5A
14	AVESA.00001b.r3.4Cg0003307.1	Chr4C	AVESA.00001b.r3.5Dg0000071.1	Chr5D
15	AVESA.00001b.r3.5Ag0000469.1	Chr5A	AVESA.00001b.r3.5Dg0000071.1	Chr5D
16	AVESA.00001b.r3.5Ag0000469.1	Chr5A	AVESA.00001b.r3.6Ag0002828.1	Chr6A
17	AVESA.00001b.r3.6Ag0002828.1	Chr6A	AVESA.00001b.r3.5Dg0000071.1	Chr5D
18	AVESA.00001b.r3.6Ag0002828.1	Chr6A	AVESA.00001b.r3.4Cg0003307.1	Chr4C
19	AVESA.00001b.r3.6Ag0001670.1	Chr6A	AVESA.00001b.r3.6Dg0001347.1	Chr6D
20	AVESA.00001b.r3.6Ag0001670.1	Chr6A	AVESA.00001b.r3.6Cg0000652.1	Chr6C
21	AVESA.00001b.r3.6Ag0001670.1	Chr6A	AVESA.00001b.r3.2Dg0003730.1	Chr2D
22	AVESA.00001b.r3.6Cg0000652.1	Chr6C	AVESA.00001b.r3.6Dg0001347.1	Chr6D
23	AVESA.00001b.r3.7Ag0001566.1	Chr7A	AVESA.00001b.r3.7Dg0000543.2	Chr7D
24	AVESA.00001b.r3.7Dg0000717.1	Chr7D	AVESA.00001b.r3.5Cg0000255.2	Chr5C

## Sheet: A. longiglumis
Table S2. Detailed information about syntenic APX gene pairs.
Serial number	Gene name	Chromosome	Gene name	Chromosome
1	AVLON.23000a.r2.2AG00415620.1	Chr2A	AVESA.00001b.r3.5Dg0003154.1	Chr5D
2	AVLON.23000a.r2.2AG00433810.1	Chr2A	AVESA.00001b.r3.6Ag0002828.1	Chr6A
3	AVLON.23000a.r2.2AG00433810.1	Chr2A	AVESA.00001b.r3.5Ag0000469.1	Chr5A
4	AVLON.23000a.r2.2AG00433810.1	Chr2A	AVESA.00001b.r3.5Dg0000071.1	Chr5D
5	AVLON.23000a.r2.2AG00433810.1	Chr2A	AVESA.00001b.r3.4Cg0003307.1	Chr4C
6	AVLON.23000a.r2.2AG00741010.1	Chr2A	AVESA.00001b.r3.6Cg0000652.1	Chr6C
7	AVLON.23000a.r2.2AG00741010.1	Chr2A	AVESA.00001b.r3.2Dg0003730.1	Chr2D
8	AVLON.23000a.r2.2AG00741010.1	Chr2A	AVESA.00001b.r3.2Cg0001902.1	Chr2C
9	AVLON.23000a.r2.2AG00741010.1	Chr2A	AVESA.00001b.r3.2Ag0001169.1	Chr2A
10	AVLON.23000a.r2.2AG00741010.1	Chr2A	AVESA.00001b.r3.6Ag0001670.1	Chr6A
11	AVLON.23000a.r2.2AG00741010.1	Chr2A	AVESA.00001b.r3.6Dg0001347.1	Chr6D
12	AVLON.23000a.r2.5AG01711400.1	Chr5A	AVESA.00001b.r3.4Cg0003307.1	Chr4C
13	AVLON.23000a.r2.5AG01711400.1	Chr5A	AVESA.00001b.r3.5Dg0000071.1	Chr5D
14	AVLON.23000a.r2.5AG01711400.1	Chr5A	AVESA.00001b.r3.5Ag0000469.1	Chr5A
15	AVLON.23000a.r2.5AG01711400.1	Chr5A	AVESA.00001b.r3.6Ag0002828.1	Chr6A
16	AVLON.23000a.r2.5AG01900050.1	Chr5A	AVESA.00001b.r3.5Cg0001174.3	Chr5C
17	AVLON.23000a.r2.7AG02512840.1	Chr7A	AVESA.00001b.r3.7Ag0001566.1	Chr7A
18	AVLON.23000a.r2.7AG02512840.1	Chr7A	AVESA.00001b.r3.7Dg0000543.2	Chr7D

## Sheet: A. insularis
Table S2. Detailed information about syntenic APX gene pairs.
Serial number	Gene name	Chromosome	Gene name	Chromosome
1	AVINS.12000a.r2.2DG01087260.1	Chr2D	AVESA.00001b.r3.2Cg0001902.1	Chr2C
2	AVINS.12000a.r2.2DG01087260.1	Chr2D	AVESA.00001b.r3.2Ag0001169.1	Chr2A
3	AVINS.12000a.r2.2DG01087260.1	Chr2D	AVESA.00001b.r3.2Dg0003730.1	Chr2D
4	AVINS.12000a.r2.2DG01087260.1	Chr2D	AVESA.00001b.r3.6Ag0001670.1	Chr6A
5	AVINS.12000a.r2.2DG01087260.1	Chr2D	AVESA.00001b.r3.6Cg0000652.1	Chr6C
6	AVINS.12000a.r2.2DG01087260.1	Chr2D	AVESA.00001b.r3.6Dg0001347.1	Chr6D
7	AVINS.12000a.r2.3CG01401400.1	Chr3C	AVESA.00001b.r3.5Cg0000255.2	Chr5C
8	AVINS.12000a.r2.3CG01401400.1	Chr3C	AVESA.00001b.r3.7Dg0000717.1	Chr7D
9	AVINS.12000a.r2.3CG01401400.1	Chr3C	AVESA.00001b.r3.7Ag0001737.3	Chr7A
10	AVINS.12000a.r2.3CG01415760.1	Chr3C	AVESA.00001b.r3.7Dg0000543.2	Chr7D
11	AVINS.12000a.r2.3CG01415760.1	Chr3C	AVESA.00001b.r3.7Ag0001566.1	Chr7A
12	AVINS.12000a.r2.4CG01745290.1	Chr4C	AVESA.00001b.r3.5Dg0003154.1	Chr5D
13	AVINS.12000a.r2.4CG01759350.1	Chr4C	AVESA.00001b.r3.6Ag0002828.1	Chr6A
14	AVINS.12000a.r2.4CG01759350.1	Chr4C	AVESA.00001b.r3.5Dg0000071.1	Chr5D
15	AVINS.12000a.r2.4CG01759350.1	Chr4C	AVESA.00001b.r3.5Ag0000469.1	Chr5A
16	AVINS.12000a.r2.4CG01759350.1	Chr4C	AVESA.00001b.r3.4Cg0003307.1	Chr4C
17	AVINS.12000a.r2.5CG02555160.1	Chr5C	AVESA.00001b.r3.5Cg0001174.3	Chr5C
18	AVINS.12000a.r2.5DG02724480.1	Chr5D	AVESA.00001b.r3.4Cg0003307.1	Chr4C
19	AVINS.12000a.r2.5DG02724480.1	Chr5D	AVESA.00001b.r3.5Ag0000469.1	Chr5A
20	AVINS.12000a.r2.5DG02724480.1	Chr5D	AVESA.00001b.r3.6Ag0002828.1	Chr6A
21	AVINS.12000a.r2.5DG02724480.1	Chr5D	AVESA.00001b.r3.5Dg0000071.1	Chr5D
22	AVINS.12000a.r2.5DG03034480.1	Chr5D	AVESA.00001b.r3.5Dg0003154.1	Chr5D
23	AVINS.12000a.r2.6CG03088290.1	Chr6C	AVESA.00001b.r3.6Cg0000652.1	Chr6C
24	AVINS.12000a.r2.6CG03088290.1	Chr6C	AVESA.00001b.r3.6Ag0001670.1	Chr6A
25	AVINS.12000a.r2.6CG03088290.1	Chr6C	AVESA.00001b.r3.6Dg0001347.1	Chr6D
26	AVINS.12000a.r2.6CG03088290.1	Chr6C	AVESA.00001b.r3.2Ag0001169.1	Chr2A
27	AVINS.12000a.r2.6CG03088290.1	Chr6C	AVESA.00001b.r3.2Cg0001902.1	Chr2C
28	AVINS.12000a.r2.6CG03088290.1	Chr6C	AVESA.00001b.r3.2Dg0003730.1	Chr2D
29	AVINS.12000a.r2.6DG03605610.1	Chr6D	AVESA.00001b.r3.6Dg0001347.1	Chr6D
30	AVINS.12000a.r2.6DG03605610.1	Chr6D	AVESA.00001b.r3.6Ag0001670.1	Chr6A
31	AVINS.12000a.r2.6DG03605610.1	Chr6D	AVESA.00001b.r3.6Cg0000652.1	Chr6C
32	AVINS.12000a.r2.6DG03605610.1	Chr6D	AVESA.00001b.r3.2Cg0001902.1	Chr2C
33	AVINS.12000a.r2.6DG03605610.1	Chr6D	AVESA.00001b.r3.2Dg0003730.1	Chr2D
34	AVINS.12000a.r2.6DG03605610.1	Chr6D	AVESA.00001b.r3.2Ag0001169.1	Chr2A
35	AVINS.12000a.r2.7DG03962730.1	Chr7D	AVESA.00001b.r3.7Ag0001566.1	Chr7A
36	AVINS.12000a.r2.7DG03962730.1	Chr7D	AVESA.00001b.r3.7Dg0000543.2	Chr7D
37	AVINS.12000a.r2.7DG03976520.1	Chr7D	AVESA.00001b.r3.7Ag0001737.3	Chr7A
38	AVINS.12000a.r2.7DG03976520.1	Chr7D	AVESA.00001b.r3.7Dg0000717.1	Chr7D
39	AVINS.12000a.r2.7DG03976520.1	Chr7D	AVESA.00001b.r3.5Cg0000255.2	Chr5C
