# Supplementary material for: Genome-Wide Identification and Functional Studies of the APX Gene Family in Oat (Avena sativa L.)
Source: Life (Basel). 2026 Mar 18;16(3):494. doi: 10.3390/life16030494 (PMC13027449; doi:10.3390/life16030494)
Supplement: Supplementary file 1 [file life-16-00494-s001.zip › Table S3.xlsx]

## Sheet: A. longiglumis
Table S3. The inferred AsAPX orthologs in Avena longiglumis and Avena insularis and other species
ID	A. sativa	Gene name	A. longiglumis	Gene name
1	AVESA.00001b.r3.5Dg0000071.1	AsAPX1-3	AVLON.23000a.r2.5AG01711400.1	AlAPX1-5A
2	AVESA.00001b.r3.4Cg0000382.1	AsAPX2-4	AVLON.23000a.r2.2AG00433810.1	AlAPX2-2A
3	AVESA.00001b.r3.5Dg0003154.1	AsAPX3	AVLON.23000a.r2.2AG00415620.1	AlAPX3-2A
4	AVESA.00001b.r3.7Dg0000717.1	AsAPX4-3	AVLON.23000a.r2.7AG02531990.1	AlAPX4-7A
5	AVESA.00001b.r3.7Ag0001566.1	AsAPX6-2	AVLON.23000a.r2.7AG02512840.1	AlAPX6-7A
6	AVESA.00001b.r3.2Ag0001169.1	AsAPX8-1	AVLON.23000a.r2.2AG00741010.1	AlAPX8-2A
7	AVESA.00001b.r3.6Ag0001670.1	AsAPX8-3	AVLON.23000a.r2.6AG02382000.1	AlAPX8-6A

## Sheet: A. insularis
Table S3. The inferred AsAPX orthologs in Avena longiglumis and Avena insularis and other species
ID	A. sativa	Gene name	A. insularis	Gene name
1	AVESA.00001b.r3.5Dg0000071.1	AsAPX1-3	AVINS.12000a.r2.5DG02724480.1	AiAPX1-5D
2	AVESA.00001b.r3.4Cg0000382.1	AsAPX2-4	AVINS.12000a.r2.4CG01759350.1	AiAPX2-4C
3	AVESA.00001b.r3.5Dg0003154.1	AsAPX3	AVINS.12000a.r2.5DG03034480.1	AiAPX3-5D
4	AVESA.00001b.r3.7Ag0001737.1	AsAPX4-2	AVINS.12000a.r2.3CG01401400.1	AiAPX4-3C
5	AVESA.00001b.r3.7Dg0000717.1	AsAPX4-3	AVINS.12000a.r2.7DG03976520.1	AiAPX4-7D
6	AVESA.00001b.r3.7Ag0001566.1	AsAPX6-2	AVINS.12000a.r2.7DG03962730.1	AiAPX6-7D
7	AVESA.00001b.r3.2Cg0001902.1	AsAPX8-2	AVINS.12000a.r2.2CG00803890.1	AiAPX8-2C
8	AVESA.00001b.r3.2Dg0003730.1	AsAPX7-3	AVINS.12000a.r2.2DG01087260.1	AiAPX8-2D
9	AVESA.00001b.r3.6Cg0000652.1	AsAPX8-4	AVINS.12000a.r2.6CG03088290.1	AiAPX8-6C
10	AVESA.00001b.r3.6Ag0001670.1	AsAPX8-3	AVINS.12000a.r2.6DG03605610.1	AiAPX8-6D

## Sheet: Arabidopsis
Table S3. The inferred AsAPX orthologs in Avena longiglumis and Avena insularis and other species
ID	A. sativa	Gene name	Arabidopsis	Gene name
1	AVESA.00001b.r3.4Cg0000382.1	AsAPX2-4	AT3G09640	AtAPX2
2	AVESA.00001b.r3.7Ag0001737.1	AsAPX4-2	AT4G35000	AtAPX3
3	AVESA.00001b.r3.7Ag0001566.1	AsAPX6-2	AT4G32320	AtAPX6
4	AVESA.00001b.r3.6Ag0001670.1	AsAPX8-3	AT1G77490	AtTAPX

## Sheet: T. aestivum
Table S3. The inferred AsAPX orthologs in Avena longiglumis and Avena insularis and other species
ID	A. sativa	Gene name	T. aestivum	Gene name
1	AVESA.00001b.r3.5Dg0003154.1	AsAPX3	TraesCS2D01G070500	TaAPX1-D
2	AVESA.00001b.r3.4Cg0000382.1	AsAPX2-4	TraesCS2D01G080000	TaAPX2-D
3	AVESA.00001b.r3.2Cg0001902.1	AsAPX8-2	TraesCS2B01G322400	TaAPX3-B
4	AVESA.00001b.r3.5Dg0000071.1	AsAPX1-3	TraesCS4A01G106300	TaAPX5-A
5	AVESA.00001b.r3.6Ag0001670.1	AsAPX8-3	TraesCS6A01G412900	TaAPX7-A
6	AVESA.00001b.r3.7Ag0001566.1	AsAPX6-2	TraesCS7B01G140600	TaAPX8-B
7	AVESA.00001b.r3.7Dg0000717.1	AsAPX4-3	TraesCS7B01G169800	TaAPX9-B

## Sheet: B.distachyon
Table S3. The inferred AsAPX orthologs in Avena longiglumis and Avena insularis and other species
ID	A. sativa	Gene name	B.distachyon	Gene name
1	AVESA.00001b.r3.5Dg0000071.1	AsAPX1-3		BdAPX1
2	AVESA.00001b.r3.4Cg0000382.1	AsAPX2-4		BdAPX2
3	AVESA.00001b.r3.7Dg0000717.1	AsAPX4-3		BdAPX3
4	AVESA.00001b.r3.5Dg0003154.1	AsAPX3		BdAPX5
5	AVESA.00001b.r3.7Ag0001566.1	AsAPX6-2		BdAPX6
6	AVESA.00001b.r3.6Ag0001670.1	AsAPX8-3		BdTAPX

## Sheet: O.sativa
Table S3. The inferred AsAPX orthologs in Avena longiglumis and Avena insularis and other species
ID	A. sativa	Gene name	O.sativa	Gene name
1	AVESA.00001b.r3.5Dg0000071.1	AsAPX1-3	Os03g0285700	OsAPX1
2	AVESA.00001b.r3.4Cg0000382.1	AsAPX2-4	Os07g0694700	OsAPX2
3	AVESA.00001b.r3.5Dg0003154.1	AsAPX3	Os04g0223300	OsAPX3
4	AVESA.00001b.r3.7Ag0001737.1	AsAPX4-2	Os08g0549100	OsAPX4
5	AVESA.00001b.r3.2Ag0001169.1	AsAPX8-1	Os04g0434800	OsAPX7
6	AVESA.00001b.r3.6Dg0001347.1	AsAPX8-5	Os02g0553200	OsAPX8

## Sheet: Z. mays
Table S3. The inferred AsAPX orthologs in Avena longiglumis and Avena insularis and other species
ID	A. sativa	Gene name	Z. mays	Gene name
1	AVESA.00001b.r3.5Dg0000071.1	AsAPX1-3	GRMZM2G054300	ZmAPX1.2
2	AVESA.00001b.r3.4Cg0000382.1	AsAPX2-4	GRMZM2G140667	ZmAPX2
3	AVESA.00001b.r3.5Dg0003154.1	AsAPX3	GRMZM2G004211	ZmAPX3
4	AVESA.00001b.r3.7Ag0001737.1	AsAPX4-2	GRMZM2G460406	ZmAPX4
5	AVESA.00001b.r3.2Cg0001902.1	AsAPX8-2	GRMZM2G120517	ZmAPX6
6	AVESA.00001b.r3.6Ag0001670.1	AsAPX8-3	GRMZM2G006791	ZmAPX7
