# Supplementary material for: Genome-Wide Identification and Functional Studies of the APX Gene Family in Oat (Avena sativa L.)
Source: Life (Basel). 2026 Mar 18;16(3):494. doi: 10.3390/life16030494 (PMC13027449; doi:10.3390/life16030494)
Supplement: Supplementary file 1 [file life-16-00494-s001.zip › Table S4.xlsx]

## Sheet: sheet 1
Gene ID	Gene name		Sequence	Category	Function	Start	End	Species	Function
AVESA.00001b.r3.1Dg0003635.1	AsAPX7-1	ABRE	CACGTG	Phytohormone responsive	Abscisic acid responsiveness	1249	1295	Arabidopsis thaliana	cis-acting element involved in the abscisic acid responsiveness
AVESA.00001b.r3.1Dg0003635.1	AsAPX7-1	ABRE	ACGTG	Phytohormone responsive	Abscisic acid responsiveness	1250	1295	Arabidopsis thaliana	cis-acting element involved in the abscisic acid responsiveness
AVESA.00001b.r3.1Dg0003635.1	AsAPX7-1	ABRE	CACGTG	Phytohormone responsive	Abscisic acid responsiveness	1391	1437	Arabidopsis thaliana	cis-acting element involved in the abscisic acid responsiveness
AVESA.00001b.r3.1Dg0003635.1	AsAPX7-1	ABRE	ACGTG	Phytohormone responsive	Abscisic acid responsiveness	1392	1437	Arabidopsis thaliana	cis-acting element involved in the abscisic acid responsiveness
AVESA.00001b.r3.1Dg0003635.1	AsAPX7-1	ARE	AAACCA	Abiotic and biotic stresses	Anaerobic induction	444	490	Zea mays	cis-acting regulatory element essential for the anaerobic induction
AVESA.00001b.r3.1Dg0003635.1	AsAPX7-1	ATCT-motif	AGTAATCT	Plant growth and development	Light responsiveness	913	961	Spinacia oleracea	part of a conserved DNA module involved in light responsiveness
AVESA.00001b.r3.1Dg0003635.1	AsAPX7-1	ATCT-motif	AATCTAATCC	Plant growth and development	Light responsiveness	1353	1402	Pisum sativum	part of a conserved DNA module involved in light responsiveness
AVESA.00001b.r3.1Dg0003635.1	AsAPX7-1	ATCT-motif	AATCTAATCC	Plant growth and development	Light responsiveness	1577	1626	Pisum sativum	part of a conserved DNA module involved in light responsiveness
AVESA.00001b.r3.1Dg0003635.1	AsAPX7-1	Box 4	ATTAAT	Plant growth and development	Light responsiveness	1684	1730	Petroselinum crispum	part of a conserved DNA module involved in light responsiveness
AVESA.00001b.r3.1Dg0003635.1	AsAPX7-1	CGTCA-motif	CGTCA	Phytohormone responsive	MeJA-responsiveness	1410	1455	Hordeum vulgare	cis-acting regulatory element involved in the MeJA-responsiveness
AVESA.00001b.r3.1Dg0003635.1	AsAPX7-1	Gap-box	CAAATGAA(A/G)A	Plant growth and development	Light responsiveness	1639	1688	Arabidopsis thaliana	part of a light responsive element
AVESA.00001b.r3.1Dg0003635.1	AsAPX7-1	G-box	CACGAC	Plant growth and development	Light responsiveness	220	266	Zea mays	cis-acting regulatory element involved in light responsiveness
AVESA.00001b.r3.1Dg0003635.1	AsAPX7-1	G-box	CACGTG	Plant growth and development	Light responsiveness	1249	1295	Pisum sativum	cis-acting regulatory element involved in light responsiveness
AVESA.00001b.r3.1Dg0003635.1	AsAPX7-1	G-box	CACGTG	Plant growth and development	Light responsiveness	1249	1295	Arabidopsis thaliana	cis-acting regulatory element involved in light responsiveness
AVESA.00001b.r3.1Dg0003635.1	AsAPX7-1	G-box	CACGTGAAA	Plant growth and development	Light responsiveness	1388	1437	Pisum sativum	cis-acting regulatory element involved in light responsiveness
AVESA.00001b.r3.1Dg0003635.1	AsAPX7-1	G-box	CACGTG	Plant growth and development	Light responsiveness	1391	1437	Pisum sativum	cis-acting regulatory element involved in light responsiveness
AVESA.00001b.r3.1Dg0003635.1	AsAPX7-1	G-box	CACGTG	Plant growth and development	Light responsiveness	1391	1437	Arabidopsis thaliana	cis-acting regulatory element involved in light responsiveness
AVESA.00001b.r3.1Dg0003635.1	AsAPX7-1	G-box	CACGAC	Plant growth and development	Light responsiveness	1404	1450	Zea mays	cis-acting regulatory element involved in light responsiveness
AVESA.00001b.r3.1Dg0003635.1	AsAPX7-1	G-box	CACGAC	Plant growth and development	Light responsiveness	1945	1991	Zea mays	cis-acting regulatory element involved in light responsiveness
AVESA.00001b.r3.1Dg0003635.1	AsAPX7-1	GT1-motif	GGTTAA	Plant growth and development	Light responsiveness	700	746	Arabidopsis thaliana	light responsive element
AVESA.00001b.r3.1Dg0003635.1	AsAPX7-1	MBS	CAACTG	Abiotic and biotic stresses		114	160	Arabidopsis thaliana	MYB binding site involved in drought-inducibility
AVESA.00001b.r3.1Dg0003635.1	AsAPX7-1	O2-site	GATGACATGG	Phytohormone responsive	Zein metabolism regulation	512	561	Zea mays	cis-acting regulatory element involved in zein metabolism regulation
AVESA.00001b.r3.1Dg0003635.1	AsAPX7-1	TC-rich repeats	ATTCTCTAAC	Abiotic and biotic stresses	Abscisic acid responsiveness	1598	1648	Nicotiana tabacum	cis-acting element involved in defense and stress responsiveness
AVESA.00001b.r3.1Dg0003635.1	AsAPX7-1	TC-rich repeats	ATTCTCTAAC	Abiotic and biotic stresses	Abscisic acid responsiveness	1616	1665	Nicotiana tabacum	cis-acting element involved in defense and stress responsiveness
AVESA.00001b.r3.1Dg0003635.1	AsAPX7-1	TGACG-motif	TGACG	Phytohormone responsive	MeJA-responsiveness	1410	1455	Hordeum vulgare	cis-acting regulatory element involved in the MeJA-responsiveness
AVESA.00001b.r3.2Ag0000200.2	AsAPX2-1	ABRE	ACGTG	Phytohormone responsive	Abscisic acid responsiveness	286	331	Arabidopsis thaliana	cis-acting element involved in the abscisic acid responsiveness
AVESA.00001b.r3.2Ag0000200.2	AsAPX2-1	ABRE	ACGTG	Phytohormone responsive	Abscisic acid responsiveness	1738	1783	Arabidopsis thaliana	cis-acting element involved in the abscisic acid responsiveness
AVESA.00001b.r3.2Ag0000200.2	AsAPX2-1	ARE	AAACCA	Abiotic and biotic stresses	Anaerobic induction	571	617	Zea mays	cis-acting regulatory element essential for the anaerobic induction
AVESA.00001b.r3.2Ag0000200.2	AsAPX2-1	ARE	AAACCA	Abiotic and biotic stresses	Anaerobic induction	686	732	Zea mays	cis-acting regulatory element essential for the anaerobic induction
AVESA.00001b.r3.2Ag0000200.2	AsAPX2-1	CGTCA-motif	CGTCA	Phytohormone responsive	MeJA-responsiveness	11	56	Hordeum vulgare	cis-acting regulatory element involved in the MeJA-responsiveness
AVESA.00001b.r3.2Ag0000200.2	AsAPX2-1	CGTCA-motif	CGTCA	Phytohormone responsive	MeJA-responsiveness	811	856	Hordeum vulgare	cis-acting regulatory element involved in the MeJA-responsiveness
AVESA.00001b.r3.2Ag0000200.2	AsAPX2-1	CGTCA-motif	CGTCA	Phytohormone responsive	MeJA-responsiveness	1057	1102	Hordeum vulgare	cis-acting regulatory element involved in the MeJA-responsiveness
AVESA.00001b.r3.2Ag0000200.2	AsAPX2-1	CGTCA-motif	CGTCA	Phytohormone responsive	MeJA-responsiveness	1880	1925	Hordeum vulgare	cis-acting regulatory element involved in the MeJA-responsiveness
AVESA.00001b.r3.2Ag0000200.2	AsAPX2-1	G-box	TACGTG	Plant growth and development	Light responsiveness	286	332	Arabidopsis thaliana	cis-acting regulatory element involved in light responsiveness
AVESA.00001b.r3.2Ag0000200.2	AsAPX2-1	G-box	TCCACATGGCA	Plant growth and development	Light responsiveness	1370	1420	Triticum aestivum	cis-acting regulatory element involved in light responsiveness
AVESA.00001b.r3.2Ag0000200.2	AsAPX2-1	G-box	CACGTC	Plant growth and development	Light responsiveness	1738	1784	Zea mays	cis-acting regulatory element involved in light responsiveness
AVESA.00001b.r3.2Ag0000200.2	AsAPX2-1	GC-motif	CCCCCG	Abiotic and biotic stresses	Anaerobic induction	735	781	Zea mays	enhancer of anoxic specific inducibility
AVESA.00001b.r3.2Ag0000200.2	AsAPX2-1	GT1-motif	GGTTAA	Plant growth and development	Light responsiveness	1595	1641	Arabidopsis thaliana	light responsive element
AVESA.00001b.r3.2Ag0000200.2	AsAPX2-1	I-box	atGATAAGGTC	Plant growth and development	Light responsiveness	1312	1362	Helianthus annuus	part of a light responsive element
AVESA.00001b.r3.2Ag0000200.2	AsAPX2-1	LTR	CCGAAA	Abiotic and biotic stresses	Low-temperature responsiveness	549	595	Hordeum vulgare	cis-acting element involved in low-temperature responsiveness
AVESA.00001b.r3.2Ag0000200.2	AsAPX2-1	MBS	CAACTG	Abiotic and biotic stresses		1788	1834	Arabidopsis thaliana	MYB binding site involved in drought-inducibility
AVESA.00001b.r3.2Ag0000200.2	AsAPX2-1	MBSI	aaaAaaC(G/C)GTTA	Phytohormone responsive		170	220.5	Petunia hybrida	MYB binding site involved in flavonoid biosynthetic genes regulation
AVESA.00001b.r3.2Ag0000200.2	AsAPX2-1	O2-site	GATGATGTGG	Phytohormone responsive	Zein metabolism regulation	753	802	Zea mays	cis-acting regulatory element involved in zein metabolism regulation
AVESA.00001b.r3.2Ag0000200.2	AsAPX2-1	TCCC-motif	TCTCCCT	Plant growth and development	Light responsiveness	706	753	Spinacia oleracea	part of a light responsive element
AVESA.00001b.r3.2Ag0000200.2	AsAPX2-1	TCT-motif	TCTTAC	Plant growth and development	Light responsiveness	219	265	Arabidopsis thaliana	part of a light responsive element
AVESA.00001b.r3.2Ag0000200.2	AsAPX2-1	TGACG-motif	TGACG	Phytohormone responsive	MeJA-responsiveness	11	56	Hordeum vulgare	cis-acting regulatory element involved in the MeJA-responsiveness
AVESA.00001b.r3.2Ag0000200.2	AsAPX2-1	TGACG-motif	TGACG	Phytohormone responsive	MeJA-responsiveness	811	856	Hordeum vulgare	cis-acting regulatory element involved in the MeJA-responsiveness
AVESA.00001b.r3.2Ag0000200.2	AsAPX2-1	TGACG-motif	TGACG	Phytohormone responsive	MeJA-responsiveness	1057	1102	Hordeum vulgare	cis-acting regulatory element involved in the MeJA-responsiveness
AVESA.00001b.r3.2Ag0000200.2	AsAPX2-1	TGACG-motif	TGACG	Phytohormone responsive	MeJA-responsiveness	1880	1925	Hordeum vulgare	cis-acting regulatory element involved in the MeJA-responsiveness
AVESA.00001b.r3.2Ag0001169.1	AsAPX8-1	ABRE	ACGTG	Phytohormone responsive	Abscisic acid responsiveness	1147	1192	Arabidopsis thaliana	cis-acting element involved in the abscisic acid responsiveness
AVESA.00001b.r3.2Ag0001169.1	AsAPX8-1	ARE	AAACCA	Abiotic and biotic stresses	Anaerobic induction	1753	1799	Zea mays	cis-acting regulatory element essential for the anaerobic induction
AVESA.00001b.r3.2Ag0001169.1	AsAPX8-1	Box 4	ATTAAT	Plant growth and development	Light responsiveness	326	372	Petroselinum crispum	part of a conserved DNA module involved in light responsiveness
AVESA.00001b.r3.2Ag0001169.1	AsAPX8-1	Box 4	ATTAAT	Plant growth and development	Light responsiveness	397	443	Petroselinum crispum	part of a conserved DNA module involved in light responsiveness
AVESA.00001b.r3.2Ag0001169.1	AsAPX8-1	Box 4	ATTAAT	Plant growth and development	Light responsiveness	942	988	Petroselinum crispum	part of a conserved DNA module involved in light responsiveness
AVESA.00001b.r3.2Ag0001169.1	AsAPX8-1	CGTCA-motif	CGTCA	Phytohormone responsive	MeJA-responsiveness	1787	1832	Hordeum vulgare	cis-acting regulatory element involved in the MeJA-responsiveness
AVESA.00001b.r3.2Ag0001169.1	AsAPX8-1	Circadian	CAAAGATATC	Plant growth and development	Circadian control	1	50	Lycopersicon esculentum	cis-acting regulatory element involved in circadian control
AVESA.00001b.r3.2Ag0001169.1	AsAPX8-1	G-box	CACGAC	Plant growth and development	Light responsiveness	116	162	Zea mays	cis-acting regulatory element involved in light responsiveness
AVESA.00001b.r3.2Ag0001169.1	AsAPX8-1	G-box	TACGTG	Plant growth and development	Light responsiveness	1146	1192	Arabidopsis thaliana	cis-acting regulatory element involved in light responsiveness
AVESA.00001b.r3.2Ag0001169.1	AsAPX8-1	G-box	TAACACGTAG	Plant growth and development	Light responsiveness	1360	1409	Brassica oleracea	cis-acting regulatory element involved in light responsiveness
AVESA.00001b.r3.2Ag0001169.1	AsAPX8-1	G-box	CACGAC	Plant growth and development	Light responsiveness	1617	1663	Zea mays	cis-acting regulatory element involved in light responsiveness
AVESA.00001b.r3.2Ag0001169.1	AsAPX8-1	GC-motif	CCCCCG	Abiotic and biotic stresses	Anaerobic induction	1887	1933	Zea mays	enhancer of anoxic specific inducibility
AVESA.00001b.r3.2Ag0001169.1	AsAPX8-1	GT1-motif	GGTTAAT	Plant growth and development	Light responsiveness	1294	1341	Avena sativa	light responsive element
AVESA.00001b.r3.2Ag0001169.1	AsAPX8-1	GT1-motif	GGTTAA	Plant growth and development	Light responsiveness	1295	1341	Arabidopsis thaliana	light responsive element
AVESA.00001b.r3.2Ag0001169.1	AsAPX8-1	I-box	AAGATAAGGCT	Plant growth and development	Light responsiveness	1120	1170	Gossypium hirsutum	part of a light responsive element
AVESA.00001b.r3.2Ag0001169.1	AsAPX8-1	LTR	CCGAAA	Abiotic and biotic stresses	Low-temperature responsiveness	1467	1513	Hordeum vulgare	cis-acting element involved in low-temperature responsiveness
AVESA.00001b.r3.2Ag0001169.1	AsAPX8-1	LTR	CCGAAA	Abiotic and biotic stresses	Low-temperature responsiveness	1548	1594	Hordeum vulgare	cis-acting element involved in low-temperature responsiveness
AVESA.00001b.r3.2Ag0001169.1	AsAPX8-1	MBS	CAACTG	Abiotic and biotic stresses		182	228	Arabidopsis thaliana	MYB binding site involved in drought-inducibility
AVESA.00001b.r3.2Ag0001169.1	AsAPX8-1	O2-site	GATGACATGG	Phytohormone responsive	Zein metabolism regulation	148	198	Zea mays	cis-acting regulatory element involved in zein metabolism regulation
AVESA.00001b.r3.2Ag0001169.1	AsAPX8-1	O2-site	GATGATGTGG	Phytohormone responsive	Zein metabolism regulation	873	923	Zea mays	cis-acting regulatory element involved in zein metabolism regulation
AVESA.00001b.r3.2Ag0001169.1	AsAPX8-1	O2-site	GATGACATGG	Phytohormone responsive	Zein metabolism regulation	987	1036	Zea mays	cis-acting regulatory element involved in zein metabolism regulation
AVESA.00001b.r3.2Ag0001169.1	AsAPX8-1	TATC-box	TATCCCA	Phytohormone responsive	Gibberellin-responsive	994	1041	Oryza sativa	cis-acting element involved in gibberellin-responsiveness
AVESA.00001b.r3.2Ag0001169.1	AsAPX8-1	TCA-element	CCATCTTTTT	Phytohormone responsive	Salicylic acid responsiveness	280	329	Nicotiana tabacum	cis-acting element involved in salicylic acid responsiveness
AVESA.00001b.r3.2Ag0001169.1	AsAPX8-1	TCA-element	CCATCTTTTT	Phytohormone responsive	Salicylic acid responsiveness	1697	1746	Nicotiana tabacum	cis-acting element involved in salicylic acid responsiveness
AVESA.00001b.r3.2Ag0001169.1	AsAPX8-1	TCT-motif	TCTTAC	Plant growth and development	Light responsiveness	966	1012	Arabidopsis thaliana	part of a light responsive element
AVESA.00001b.r3.2Ag0001169.1	AsAPX8-1	TGACG-motif	TGACG	Phytohormone responsive	MeJA-responsiveness	1787	1832	Hordeum vulgare	cis-acting regulatory element involved in the MeJA-responsiveness
AVESA.00001b.r3.2Ag0001169.1	AsAPX8-1	TGA-element	AACGAC	Phytohormone responsive	Auxin-responsive	68	114	Brassica oleracea	auxin-responsive element
AVESA.00001b.r3.2Cg0001902.1	AsAPX8-2	ABRE	ACGTG	Phytohormone responsive	Abscisic acid responsiveness	1605	1650	Arabidopsis thaliana	cis-acting element involved in the abscisic acid responsiveness
AVESA.00001b.r3.2Cg0001902.1	AsAPX8-2	ABRE	GACACGTGGC	Phytohormone responsive	Abscisic acid responsiveness	1900	1949	Triticum aestivum	cis-acting element involved in the abscisic acid responsiveness
AVESA.00001b.r3.2Cg0001902.1	AsAPX8-2	ARE	AAACCA	Abiotic and biotic stresses	Anaerobic induction	512	558	Zea mays	cis-acting regulatory element essential for the anaerobic induction
AVESA.00001b.r3.2Cg0001902.1	AsAPX8-2	G-box	TAACACGTAG	Plant growth and development	Light responsiveness	1500	1549	Brassica oleracea	cis-acting regulatory element involved in light responsiveness
AVESA.00001b.r3.2Cg0001902.1	AsAPX8-2	G-box	CACGTT	Plant growth and development	Light responsiveness	1604	1650	Pisum sativum	cis-acting regulatory element involved in light responsiveness
AVESA.00001b.r3.2Cg0001902.1	AsAPX8-2	G-box	CACGAC	Plant growth and development	Light responsiveness	1738	1784	Zea mays	cis-acting regulatory element involved in light responsiveness
AVESA.00001b.r3.2Cg0001902.1	AsAPX8-2	GC-motif	CCCCCG	Abiotic and biotic stresses	Anaerobic induction	1156	1202	Zea mays	enhancer of anoxic specific inducibility
AVESA.00001b.r3.2Cg0001902.1	AsAPX8-2	GC-motif	CCCCCG	Abiotic and biotic stresses	Anaerobic induction	1970	2016	Zea mays	enhancer of anoxic specific inducibility
AVESA.00001b.r3.2Cg0001902.1	AsAPX8-2	GT1-motif	GGTTAAT	Plant growth and development	Light responsiveness	1434	1481	Avena sativa	light responsive element
AVESA.00001b.r3.2Cg0001902.1	AsAPX8-2	GT1-motif	GGTTAA	Plant growth and development	Light responsiveness	1435	1481	Arabidopsis thaliana	light responsive element
AVESA.00001b.r3.2Cg0001902.1	AsAPX8-2	LTR	CCGAAA	Abiotic and biotic stresses	Low-temperature responsiveness	1669	1715	Hordeum vulgare	cis-acting element involved in low-temperature responsiveness
AVESA.00001b.r3.2Cg0001902.1	AsAPX8-2	MBS	CAACTG	Abiotic and biotic stresses		484	530	Arabidopsis thaliana	MYB binding site involved in drought-inducibility
AVESA.00001b.r3.2Cg0001902.1	AsAPX8-2	MBS	CAACTG	Abiotic and biotic stresses		1711	1757	Arabidopsis thaliana	MYB binding site involved in drought-inducibility
AVESA.00001b.r3.2Cg0001902.1	AsAPX8-2	MBS	CAACTG	Abiotic and biotic stresses		1872	1918	Arabidopsis thaliana	MYB binding site involved in drought-inducibility
AVESA.00001b.r3.2Cg0001902.1	AsAPX8-2	Sp1	GGGCGG	Plant growth and development	Light responsiveness	1967	2013	Oryza sativa	light responsive element
AVESA.00001b.r3.2Cg0001902.1	AsAPX8-2	TCA-element	CCATCTTTTT	Phytohormone responsive	Salicylic acid responsiveness	1101	1150	Nicotiana tabacum	cis-acting element involved in salicylic acid responsiveness
AVESA.00001b.r3.2Cg0001902.1	AsAPX8-2	TC-rich repeats	ATTCTCTAAC	Abiotic and biotic stresses	Abscisic acid responsiveness	324	373	Nicotiana tabacum	cis-acting element involved in defense and stress responsiveness
AVESA.00001b.r3.2Cg0001902.1	AsAPX8-2	TCT-motif	TCTTAC	Plant growth and development	Light responsiveness	436	482	Arabidopsis thaliana	part of a light responsive element
AVESA.00001b.r3.2Cg0001902.1	AsAPX8-2	TCT-motif	TCTTAC	Plant growth and development	Light responsiveness	519	565	Arabidopsis thaliana	part of a light responsive element
AVESA.00001b.r3.2Cg0001902.1	AsAPX8-2	TCT-motif	TCTTAC	Plant growth and development	Light responsiveness	679	725	Arabidopsis thaliana	part of a light responsive element
AVESA.00001b.r3.2Cg0001902.1	AsAPX8-2	TCT-motif	TCTTAC	Plant growth and development	Light responsiveness	729	775	Arabidopsis thaliana	part of a light responsive element
AVESA.00001b.r3.2Dg0002175.1	AsAPX7-2	ABRE	ACGTG	Phytohormone responsive	Abscisic acid responsiveness	640	685	Arabidopsis thaliana	cis-acting element involved in the abscisic acid responsiveness
AVESA.00001b.r3.2Dg0002175.1	AsAPX7-2	ABRE	ACGTG	Phytohormone responsive	Abscisic acid responsiveness	828	873	Arabidopsis thaliana	cis-acting element involved in the abscisic acid responsiveness
AVESA.00001b.r3.2Dg0002175.1	AsAPX7-2	ABRE	CGTACGTGCA	Phytohormone responsive	Abscisic acid responsiveness	1292	1341	Hordeum vulgare	cis-acting element involved in the abscisic acid responsiveness
AVESA.00001b.r3.2Dg0002175.1	AsAPX7-2	ABRE	CACGTG	Phytohormone responsive	Abscisic acid responsiveness	1294	1340	Arabidopsis thaliana	cis-acting element involved in the abscisic acid responsiveness
AVESA.00001b.r3.2Dg0002175.1	AsAPX7-2	ABRE	ACGTG	Phytohormone responsive	Abscisic acid responsiveness	1295	1340	Arabidopsis thaliana	cis-acting element involved in the abscisic acid responsiveness
AVESA.00001b.r3.2Dg0002175.1	AsAPX7-2	ABRE	ACGTG	Phytohormone responsive	Abscisic acid responsiveness	1889	1934	Arabidopsis thaliana	cis-acting element involved in the abscisic acid responsiveness
AVESA.00001b.r3.2Dg0002175.1	AsAPX7-2	ARE	AAACCA	Abiotic and biotic stresses	Anaerobic induction	621	667	Zea mays	cis-acting regulatory element essential for the anaerobic induction
AVESA.00001b.r3.2Dg0002175.1	AsAPX7-2	ARE	AAACCA	Abiotic and biotic stresses	Anaerobic induction	925	971	Zea mays	cis-acting regulatory element essential for the anaerobic induction
AVESA.00001b.r3.2Dg0002175.1	AsAPX7-2	ARE	AAACCA	Abiotic and biotic stresses	Anaerobic induction	1039	1085	Zea mays	cis-acting regulatory element essential for the anaerobic induction
AVESA.00001b.r3.2Dg0002175.1	AsAPX7-2	Box 4	ATTAAT	Plant growth and development	Light responsiveness	82	128	Petroselinum crispum	part of a conserved DNA module involved in light responsiveness
AVESA.00001b.r3.2Dg0002175.1	AsAPX7-2	Box 4	ATTAAT	Plant growth and development	Light responsiveness	577	623	Petroselinum crispum	part of a conserved DNA module involved in light responsiveness
AVESA.00001b.r3.2Dg0002175.1	AsAPX7-2	Box 4	ATTAAT	Plant growth and development	Light responsiveness	592	638	Petroselinum crispum	part of a conserved DNA module involved in light responsiveness
AVESA.00001b.r3.2Dg0002175.1	AsAPX7-2	Box II	TGGTAATAA	Plant growth and development	Light responsiveness	1366	1415	Solanum tuberosum	part of a light responsive element
AVESA.00001b.r3.2Dg0002175.1	AsAPX7-2	Chs-Unit 1 m1	ACCTAACCCGC	Plant growth and development	Light responsiveness	546	596	Hordeum vulgare	part of a light responsive element
AVESA.00001b.r3.2Dg0002175.1	AsAPX7-2	G-box	TACGTG	Plant growth and development	Light responsiveness	639	685	Arabidopsis thaliana	cis-acting regulatory element involved in light responsiveness
AVESA.00001b.r3.2Dg0002175.1	AsAPX7-2	G-box	CACGTC	Plant growth and development	Light responsiveness	827	873	Zea mays	cis-acting regulatory element involved in light responsiveness
AVESA.00001b.r3.2Dg0002175.1	AsAPX7-2	G-box	CACGTG	Plant growth and development	Light responsiveness	1294	1340	Pisum sativum	cis-acting regulatory element involved in light responsiveness
AVESA.00001b.r3.2Dg0002175.1	AsAPX7-2	G-box	CACGTG	Plant growth and development	Light responsiveness	1294	1340	Arabidopsis thaliana	cis-acting regulatory element involved in light responsiveness
AVESA.00001b.r3.2Dg0002175.1	AsAPX7-2	G-box	CACGTC	Plant growth and development	Light responsiveness	1889	1935	Zea mays	cis-acting regulatory element involved in light responsiveness
AVESA.00001b.r3.2Dg0002175.1	AsAPX7-2	GT1-motif	GGTTAA	Plant growth and development	Light responsiveness	1059	1105	Arabidopsis thaliana	light responsive element
AVESA.00001b.r3.2Dg0002175.1	AsAPX7-2	GT1-motif	GGTTAA	Plant growth and development	Light responsiveness	1061	1107	Arabidopsis thaliana	light responsive element
AVESA.00001b.r3.2Dg0002175.1	AsAPX7-2	GT1-motif	GGTTAA	Plant growth and development	Light responsiveness	1873	1919	Arabidopsis thaliana	light responsive element
AVESA.00001b.r3.2Dg0002175.1	AsAPX7-2	MRE	AACCTAA	Plant growth and development		1160	1207	Petroselinum crispum	MYB binding site involved in light responsiveness
AVESA.00001b.r3.2Dg0002175.1	AsAPX7-2	TCA-element	CCATCTTTTT	Phytohormone responsive	Salicylic acid responsiveness	372	421	Nicotiana tabacum	cis-acting element involved in salicylic acid responsiveness
AVESA.00001b.r3.2Dg0002175.1	AsAPX7-2	TCCC-motif	TCTCCCT	Plant growth and development	Light responsiveness	1115	1162	Spinacia oleracea	part of a light responsive element
AVESA.00001b.r3.2Dg0002175.1	AsAPX7-2	TC-rich repeats	GTTTTCTTAC	Abiotic and biotic stresses	Abscisic acid responsiveness	90	139	Nicotiana tabacum	cis-acting element involved in defense and stress responsiveness
AVESA.00001b.r3.2Dg0002175.1	AsAPX7-2	TCT-motif	TCTTAC	Plant growth and development	Light responsiveness	90	136	Arabidopsis thaliana	part of a light responsive element
AVESA.00001b.r3.2Dg0002175.1	AsAPX7-2	TCT-motif	TCTTAC	Plant growth and development	Light responsiveness	1005	1051	Arabidopsis thaliana	part of a light responsive element
AVESA.00001b.r3.2Dg0002175.1	AsAPX7-2	TCT-motif	TCTTAC	Plant growth and development	Light responsiveness	1285	1331	Arabidopsis thaliana	part of a light responsive element
AVESA.00001b.r3.2Dg0002793.1	AsAPX2-2	ABRE	ACGTG	Phytohormone responsive	Abscisic acid responsiveness	71	116	Arabidopsis thaliana	cis-acting element involved in the abscisic acid responsiveness
AVESA.00001b.r3.2Dg0002793.1	AsAPX2-2	ABRE	ACGTG	Phytohormone responsive	Abscisic acid responsiveness	365	410	Arabidopsis thaliana	cis-acting element involved in the abscisic acid responsiveness
AVESA.00001b.r3.2Dg0002793.1	AsAPX2-2	ABRE	ACGTG	Phytohormone responsive	Abscisic acid responsiveness	1814	1859	Arabidopsis thaliana	cis-acting element involved in the abscisic acid responsiveness
AVESA.00001b.r3.2Dg0002793.1	AsAPX2-2	ARE	AAACCA	Abiotic and biotic stresses	Anaerobic induction	650	696	Zea mays	cis-acting regulatory element essential for the anaerobic induction
AVESA.00001b.r3.2Dg0002793.1	AsAPX2-2	CGTCA-motif	CGTCA	Phytohormone responsive	MeJA-responsiveness	90	135	Hordeum vulgare	cis-acting regulatory element involved in the MeJA-responsiveness
AVESA.00001b.r3.2Dg0002793.1	AsAPX2-2	CGTCA-motif	CGTCA	Phytohormone responsive	MeJA-responsiveness	888	933	Hordeum vulgare	cis-acting regulatory element involved in the MeJA-responsiveness
AVESA.00001b.r3.2Dg0002793.1	AsAPX2-2	CGTCA-motif	CGTCA	Phytohormone responsive	MeJA-responsiveness	1133	1178	Hordeum vulgare	cis-acting regulatory element involved in the MeJA-responsiveness
AVESA.00001b.r3.2Dg0002793.1	AsAPX2-2	CGTCA-motif	CGTCA	Phytohormone responsive	MeJA-responsiveness	1956	2001	Hordeum vulgare	cis-acting regulatory element involved in the MeJA-responsiveness
AVESA.00001b.r3.2Dg0002793.1	AsAPX2-2	G-box	CACGAC	Plant growth and development	Light responsiveness	25	71	Zea mays	cis-acting regulatory element involved in light responsiveness
AVESA.00001b.r3.2Dg0002793.1	AsAPX2-2	G-box	TACGTG	Plant growth and development	Light responsiveness	70	116	Arabidopsis thaliana	cis-acting regulatory element involved in light responsiveness
AVESA.00001b.r3.2Dg0002793.1	AsAPX2-2	G-box	TACGTG	Plant growth and development	Light responsiveness	365	411	Arabidopsis thaliana	cis-acting regulatory element involved in light responsiveness
AVESA.00001b.r3.2Dg0002793.1	AsAPX2-2	G-box	TCCACATGGCA	Plant growth and development	Light responsiveness	1446	1496	Triticum aestivum	cis-acting regulatory element involved in light responsiveness
AVESA.00001b.r3.2Dg0002793.1	AsAPX2-2	G-box	CACGTC	Plant growth and development	Light responsiveness	1814	1860	Zea mays	cis-acting regulatory element involved in light responsiveness
AVESA.00001b.r3.2Dg0002793.1	AsAPX2-2	GC-motif	CCCCCG	Abiotic and biotic stresses	Anaerobic induction	812	858	Zea mays	enhancer of anoxic specific inducibility
AVESA.00001b.r3.2Dg0002793.1	AsAPX2-2	GT1-motif	GGTTAA	Plant growth and development	Light responsiveness	1671	1717	Arabidopsis thaliana	light responsive element
AVESA.00001b.r3.2Dg0002793.1	AsAPX2-2	I-box	atGATAAGGTC	Plant growth and development	Light responsiveness	1388	1438	Helianthus annuus	part of a light responsive element
AVESA.00001b.r3.2Dg0002793.1	AsAPX2-2	MBS	CAACTG	Abiotic and biotic stresses		1864	1910	Arabidopsis thaliana	MYB binding site involved in drought-inducibility
AVESA.00001b.r3.2Dg0002793.1	AsAPX2-2	MBSI	aaaAaaC(G/C)GTTA	Phytohormone responsive		249	299.5	Petunia hybrida	MYB binding site involved in flavonoid biosynthetic genes regulation
AVESA.00001b.r3.2Dg0002793.1	AsAPX2-2	TCCC-motif	TCTCCCT	Plant growth and development	Light responsiveness	783	830	Spinacia oleracea	part of a light responsive element
AVESA.00001b.r3.2Dg0002793.1	AsAPX2-2	TCT-motif	TCTTAC	Plant growth and development	Light responsiveness	298	344	Arabidopsis thaliana	part of a light responsive element
AVESA.00001b.r3.2Dg0002793.1	AsAPX2-2	TGACG-motif	TGACG	Phytohormone responsive	MeJA-responsiveness	90	135	Hordeum vulgare	cis-acting regulatory element involved in the MeJA-responsiveness
AVESA.00001b.r3.2Dg0002793.1	AsAPX2-2	TGACG-motif	TGACG	Phytohormone responsive	MeJA-responsiveness	888	933	Hordeum vulgare	cis-acting regulatory element involved in the MeJA-responsiveness
AVESA.00001b.r3.2Dg0002793.1	AsAPX2-2	TGACG-motif	TGACG	Phytohormone responsive	MeJA-responsiveness	1133	1178	Hordeum vulgare	cis-acting regulatory element involved in the MeJA-responsiveness
AVESA.00001b.r3.2Dg0002793.1	AsAPX2-2	TGACG-motif	TGACG	Phytohormone responsive	MeJA-responsiveness	1956	2001	Hordeum vulgare	cis-acting regulatory element involved in the MeJA-responsiveness
AVESA.00001b.r3.2Dg0003730.1	AsAPX7-3	ABRE	ACGTG	Phytohormone responsive	Abscisic acid responsiveness	224	269	Arabidopsis thaliana	cis-acting element involved in the abscisic acid responsiveness
AVESA.00001b.r3.2Dg0003730.1	AsAPX7-3	ABRE	GACACGTGGC	Phytohormone responsive	Abscisic acid responsiveness	665	714	Triticum aestivum	cis-acting element involved in the abscisic acid responsiveness
AVESA.00001b.r3.2Dg0003730.1	AsAPX7-3	ABRE	ACGTG	Phytohormone responsive	Abscisic acid responsiveness	908	953	Arabidopsis thaliana	cis-acting element involved in the abscisic acid responsiveness
AVESA.00001b.r3.2Dg0003730.1	AsAPX7-3	ABRE	ACGTG	Phytohormone responsive	Abscisic acid responsiveness	934	979	Arabidopsis thaliana	cis-acting element involved in the abscisic acid responsiveness
AVESA.00001b.r3.2Dg0003730.1	AsAPX7-3	ABRE	ACGTG	Phytohormone responsive	Abscisic acid responsiveness	964	1009	Arabidopsis thaliana	cis-acting element involved in the abscisic acid responsiveness
AVESA.00001b.r3.2Dg0003730.1	AsAPX7-3	CGTCA-motif	CGTCA	Phytohormone responsive	MeJA-responsiveness	595	640	Hordeum vulgare	cis-acting regulatory element involved in the MeJA-responsiveness
AVESA.00001b.r3.2Dg0003730.1	AsAPX7-3	CGTCA-motif	CGTCA	Phytohormone responsive	MeJA-responsiveness	783	828	Hordeum vulgare	cis-acting regulatory element involved in the MeJA-responsiveness
AVESA.00001b.r3.2Dg0003730.1	AsAPX7-3	CGTCA-motif	CGTCA	Phytohormone responsive	MeJA-responsiveness	897	942	Hordeum vulgare	cis-acting regulatory element involved in the MeJA-responsiveness
AVESA.00001b.r3.2Dg0003730.1	AsAPX7-3	CGTCA-motif	CGTCA	Phytohormone responsive	MeJA-responsiveness	906	951	Hordeum vulgare	cis-acting regulatory element involved in the MeJA-responsiveness
AVESA.00001b.r3.2Dg0003730.1	AsAPX7-3	CGTCA-motif	CGTCA	Phytohormone responsive	MeJA-responsiveness	928	973	Hordeum vulgare	cis-acting regulatory element involved in the MeJA-responsiveness
AVESA.00001b.r3.2Dg0003730.1	AsAPX7-3	CGTCA-motif	CGTCA	Phytohormone responsive	MeJA-responsiveness	1007	1052	Hordeum vulgare	cis-acting regulatory element involved in the MeJA-responsiveness
AVESA.00001b.r3.2Dg0003730.1	AsAPX7-3	CGTCA-motif	CGTCA	Phytohormone responsive	MeJA-responsiveness	1952	1997	Hordeum vulgare	cis-acting regulatory element involved in the MeJA-responsiveness
AVESA.00001b.r3.2Dg0003730.1	AsAPX7-3	Circadian	CAAAGATATC	Plant growth and development	Circadian control	413	462	Lycopersicon esculentum	cis-acting regulatory element involved in circadian control
AVESA.00001b.r3.2Dg0003730.1	AsAPX7-3	GATA-motif	GATAGGG	Plant growth and development	Light responsiveness	759	806	Pisum sativum	part of a light responsive element
AVESA.00001b.r3.2Dg0003730.1	AsAPX7-3	G-box	TACGTG	Plant growth and development	Light responsiveness	223	269	Arabidopsis thaliana	cis-acting regulatory element involved in light responsiveness
AVESA.00001b.r3.2Dg0003730.1	AsAPX7-3	G-box	tgACACGTGGCA	Plant growth and development	Light responsiveness	664	715	Lycopersicon esculentum	cis-acting regulatory element involved in light responsiveness
AVESA.00001b.r3.2Dg0003730.1	AsAPX7-3	G-box	CACGTC	Plant growth and development	Light responsiveness	907	953	Zea mays	cis-acting regulatory element involved in light responsiveness
AVESA.00001b.r3.2Dg0003730.1	AsAPX7-3	G-box	TACGTG	Plant growth and development	Light responsiveness	934	980	Arabidopsis thaliana	cis-acting regulatory element involved in light responsiveness
AVESA.00001b.r3.2Dg0003730.1	AsAPX7-3	G-box	CACGTT	Plant growth and development	Light responsiveness	963	1009	Pisum sativum	cis-acting regulatory element involved in light responsiveness
AVESA.00001b.r3.2Dg0003730.1	AsAPX7-3	G-box	TAACACGTAG	Plant growth and development	Light responsiveness	1539	1588	Brassica oleracea	cis-acting regulatory element involved in light responsiveness
AVESA.00001b.r3.2Dg0003730.1	AsAPX7-3	G-box	CACGAC	Plant growth and development	Light responsiveness	1814	1860	Zea mays	cis-acting regulatory element involved in light responsiveness
AVESA.00001b.r3.2Dg0003730.1	AsAPX7-3	GT1-motif	GGTTAAT	Plant growth and development	Light responsiveness	1473	1520	Avena sativa	light responsive element
AVESA.00001b.r3.2Dg0003730.1	AsAPX7-3	GT1-motif	GGTTAA	Plant growth and development	Light responsiveness	1474	1520	Arabidopsis thaliana	light responsive element
AVESA.00001b.r3.2Dg0003730.1	AsAPX7-3	LTR	CCGAAA	Abiotic and biotic stresses	Low-temperature responsiveness	1647	1693	Hordeum vulgare	cis-acting element involved in low-temperature responsiveness
AVESA.00001b.r3.2Dg0003730.1	AsAPX7-3	LTR	CCGAAA	Abiotic and biotic stresses	Low-temperature responsiveness	1728	1774	Hordeum vulgare	cis-acting element involved in low-temperature responsiveness
AVESA.00001b.r3.2Dg0003730.1	AsAPX7-3	MBS	CAACTG	Abiotic and biotic stresses		1948	1994	Arabidopsis thaliana	MYB binding site involved in drought-inducibility
AVESA.00001b.r3.2Dg0003730.1	AsAPX7-3	TGACG-motif	TGACG	Phytohormone responsive	MeJA-responsiveness	595	640	Hordeum vulgare	cis-acting regulatory element involved in the MeJA-responsiveness
AVESA.00001b.r3.2Dg0003730.1	AsAPX7-3	TGACG-motif	TGACG	Phytohormone responsive	MeJA-responsiveness	783	828	Hordeum vulgare	cis-acting regulatory element involved in the MeJA-responsiveness
AVESA.00001b.r3.2Dg0003730.1	AsAPX7-3	TGACG-motif	TGACG	Phytohormone responsive	MeJA-responsiveness	897	942	Hordeum vulgare	cis-acting regulatory element involved in the MeJA-responsiveness
AVESA.00001b.r3.2Dg0003730.1	AsAPX7-3	TGACG-motif	TGACG	Phytohormone responsive	MeJA-responsiveness	906	951	Hordeum vulgare	cis-acting regulatory element involved in the MeJA-responsiveness
AVESA.00001b.r3.2Dg0003730.1	AsAPX7-3	TGACG-motif	TGACG	Phytohormone responsive	MeJA-responsiveness	928	973	Hordeum vulgare	cis-acting regulatory element involved in the MeJA-responsiveness
AVESA.00001b.r3.2Dg0003730.1	AsAPX7-3	TGACG-motif	TGACG	Phytohormone responsive	MeJA-responsiveness	1007	1052	Hordeum vulgare	cis-acting regulatory element involved in the MeJA-responsiveness
AVESA.00001b.r3.2Dg0003730.1	AsAPX7-3	TGACG-motif	TGACG	Phytohormone responsive	MeJA-responsiveness	1952	1997	Hordeum vulgare	cis-acting regulatory element involved in the MeJA-responsiveness
AVESA.00001b.r3.2Dg0003730.1	AsAPX7-3	TGA-element	AACGAC	Phytohormone responsive	Auxin-responsive	939	985	Brassica oleracea	auxin-responsive element
AVESA.00001b.r3.3Cg0001970.1	AsAPX7-4	ABRE	ACGTG	Phytohormone responsive	Abscisic acid responsiveness	1548	1593	Arabidopsis thaliana	cis-acting element involved in the abscisic acid responsiveness
AVESA.00001b.r3.3Cg0001970.1	AsAPX7-4	ACE	CTAACGTATT	Plant growth and development	Light responsiveness	464	513	Petroselinum crispum	cis-acting element involved in light responsiveness
AVESA.00001b.r3.3Cg0001970.1	AsAPX7-4	ARE	AAACCA	Abiotic and biotic stresses	Anaerobic induction	400	446	Zea mays	cis-acting regulatory element essential for the anaerobic induction
AVESA.00001b.r3.3Cg0001970.1	AsAPX7-4	ARE	AAACCA	Abiotic and biotic stresses	Anaerobic induction	1642	1688	Zea mays	cis-acting regulatory element essential for the anaerobic induction
AVESA.00001b.r3.3Cg0001970.1	AsAPX7-4	CGTCA-motif	CGTCA	Phytohormone responsive	MeJA-responsiveness	792	837	Hordeum vulgare	cis-acting regulatory element involved in the MeJA-responsiveness
AVESA.00001b.r3.3Cg0001970.1	AsAPX7-4	GA-motif	ATAGATAA	Plant growth and development	Light responsiveness	1327	1375	Arabidopsis thaliana	part of a light responsive element
AVESA.00001b.r3.3Cg0001970.1	AsAPX7-4	GATA-motif	GATAGGA	Plant growth and development	Light responsiveness	1961	2008	Arabidopsis thaliana	part of a light responsive element
AVESA.00001b.r3.3Cg0001970.1	AsAPX7-4	G-box	GCCACGTGGA	Plant growth and development	Light responsiveness	1546	1595	Arabidopsis thaliana	cis-acting regulatory element involved in light responsiveness
AVESA.00001b.r3.3Cg0001970.1	AsAPX7-4	G-box	CACGTT	Plant growth and development	Light responsiveness	1548	1594	Pisum sativum	cis-acting regulatory element involved in light responsiveness
AVESA.00001b.r3.3Cg0001970.1	AsAPX7-4	MRE	AACCTAA	Plant growth and development		747	794	Petroselinum crispum	MYB binding site involved in light responsiveness
AVESA.00001b.r3.3Cg0001970.1	AsAPX7-4	TCCC-motif	TCTCCCT	Plant growth and development	Light responsiveness	1269	1316	Spinacia oleracea	part of a light responsive element
AVESA.00001b.r3.3Cg0001970.1	AsAPX7-4	TGACG-motif	TGACG	Phytohormone responsive	MeJA-responsiveness	792	837	Hordeum vulgare	cis-acting regulatory element involved in the MeJA-responsiveness
AVESA.00001b.r3.3Cg0001970.1	AsAPX7-4	TGA-element	AACGAC	Phytohormone responsive	Auxin-responsive	102	148	Brassica oleracea	auxin-responsive element
AVESA.00001b.r3.3Cg0001970.1	AsAPX7-4	TGA-element	AACGAC	Phytohormone responsive	Auxin-responsive	1777	1823	Brassica oleracea	auxin-responsive element
AVESA.00001b.r3.3Dg0001165.1	AsAPX7-5	G-box	TAACACGTAG	Plant growth and development	Light responsiveness	27	76	Brassica oleracea	cis-acting regulatory element involved in light responsiveness
AVESA.00001b.r3.3Dg0001165.1	AsAPX7-5	G-box	TACGTG	Plant growth and development	Light responsiveness	30	76	Arabidopsis thaliana	cis-acting regulatory element involved in light responsiveness
AVESA.00001b.r3.3Dg0001165.1	AsAPX7-5	G-box	ACACGTGGC	Plant growth and development	Light responsiveness	134	183	Brassica napus	cis-acting regulatory element involved in light responsiveness
AVESA.00001b.r3.3Dg0001165.1	AsAPX7-5	G-box	CACGTG	Plant growth and development	Light responsiveness	136	182	Arabidopsis thaliana	cis-acting regulatory element involved in light responsiveness
AVESA.00001b.r3.3Dg0001165.1	AsAPX7-5	G-box	GCCACGTGGA	Plant growth and development	Light responsiveness	289	338	Arabidopsis thaliana	cis-acting regulatory element involved in light responsiveness
AVESA.00001b.r3.3Dg0001165.1	AsAPX7-5	G-box	CACGTG	Plant growth and development	Light responsiveness	291	337	Arabidopsis thaliana	cis-acting regulatory element involved in light responsiveness
AVESA.00001b.r3.3Dg0001165.1	AsAPX7-5	G-box	TACGTG	Plant growth and development	Light responsiveness	322	368	Arabidopsis thaliana	cis-acting regulatory element involved in light responsiveness
AVESA.00001b.r3.3Dg0001165.1	AsAPX7-5	G-box	TACGTG	Plant growth and development	Light responsiveness	373	419	Arabidopsis thaliana	cis-acting regulatory element involved in light responsiveness
AVESA.00001b.r3.3Dg0001165.1	AsAPX7-5	G-box	CACGTG	Plant growth and development	Light responsiveness	801	847	Arabidopsis thaliana	cis-acting regulatory element involved in light responsiveness
AVESA.00001b.r3.3Dg0001165.1	AsAPX7-5	G-box	CACGAC	Plant growth and development	Light responsiveness	1006	1052	Zea mays	cis-acting regulatory element involved in light responsiveness
AVESA.00001b.r3.3Dg0001165.1	AsAPX7-5	G-box	CACGTC	Plant growth and development	Light responsiveness	1263	1309	Zea mays	cis-acting regulatory element involved in light responsiveness
AVESA.00001b.r3.3Dg0001165.1	AsAPX7-5	G-box	ACACGTGT	Plant growth and development	Light responsiveness	1911	1959	Brassica napus	cis-acting regulatory element involved in light responsiveness
AVESA.00001b.r3.3Dg0001165.1	AsAPX7-5	G-box	CACGTG	Plant growth and development	Light responsiveness	1912	1958	Arabidopsis thaliana	cis-acting regulatory element involved in light responsiveness
AVESA.00001b.r3.3Dg0001165.1	AsAPX7-5	G-box	GCCACGTGGA	Plant growth and development	Light responsiveness	1936	1985	Arabidopsis thaliana	cis-acting regulatory element involved in light responsiveness
AVESA.00001b.r3.3Dg0001165.1	AsAPX7-5	G-box	CACGTG	Plant growth and development	Light responsiveness	1938	1984	Arabidopsis thaliana	cis-acting regulatory element involved in light responsiveness
AVESA.00001b.r3.3Dg0001165.1	AsAPX7-5	TC-rich repeats	GTTTTCTTAC	Abiotic and biotic stresses	Abscisic acid responsiveness	98	147	Nicotiana tabacum	cis-acting element involved in defense and stress responsiveness
AVESA.00001b.r3.4Cg0000382.1	AsAPX2-4	ABRE	ACGTG	Phytohormone responsive	Abscisic acid responsiveness	1821	1866	Arabidopsis thaliana	cis-acting element involved in the abscisic acid responsiveness
AVESA.00001b.r3.4Cg0000382.1	AsAPX2-4	ABRE	GCCGCGTGGC	Phytohormone responsive	Abscisic acid responsiveness	1866	1915	Oryza sativa	cis-acting element involved in the abscisic acid responsiveness
AVESA.00001b.r3.4Cg0000382.1	AsAPX2-4	ABRE	CACGTG	Phytohormone responsive	Abscisic acid responsiveness	1868	1914	Arabidopsis thaliana	cis-acting element involved in the abscisic acid responsiveness
AVESA.00001b.r3.4Cg0000382.1	AsAPX2-4	ABRE	ACGTG	Phytohormone responsive	Abscisic acid responsiveness	1869	1914	Arabidopsis thaliana	cis-acting element involved in the abscisic acid responsiveness
AVESA.00001b.r3.4Cg0000382.1	AsAPX2-4	ARE	AAACCA	Abiotic and biotic stresses	Anaerobic induction	48	94	Zea mays	cis-acting regulatory element essential for the anaerobic induction
AVESA.00001b.r3.4Cg0000382.1	AsAPX2-4	ARE	AAACCA	Abiotic and biotic stresses	Anaerobic induction	815	861	Zea mays	cis-acting regulatory element essential for the anaerobic induction
AVESA.00001b.r3.4Cg0000382.1	AsAPX2-4	Box II	CCACGTGGC	Plant growth and development	Light responsiveness	1866	1915	Petroselinum crispum	part of a light responsive element
AVESA.00001b.r3.4Cg0000382.1	AsAPX2-4	Box II	CCACGTGGC	Plant growth and development	Light responsiveness	1867	1916	Petroselinum crispum	part of a light responsive element
AVESA.00001b.r3.4Cg0000382.1	AsAPX2-4	CGTCA-motif	CGTCA	Phytohormone responsive	MeJA-responsiveness	1444	1489	Hordeum vulgare	cis-acting regulatory element involved in the MeJA-responsiveness
AVESA.00001b.r3.4Cg0000382.1	AsAPX2-4	CGTCA-motif	CGTCA	Phytohormone responsive	MeJA-responsiveness	1493	1538	Hordeum vulgare	cis-acting regulatory element involved in the MeJA-responsiveness
AVESA.00001b.r3.4Cg0000382.1	AsAPX2-4	CGTCA-motif	CGTCA	Phytohormone responsive	MeJA-responsiveness	1819	1864	Hordeum vulgare	cis-acting regulatory element involved in the MeJA-responsiveness
AVESA.00001b.r3.4Cg0000382.1	AsAPX2-4	Sp1	GGGCGG	Plant growth and development	Light responsiveness	1072	1118	Oryza sativa	light responsive element
AVESA.00001b.r3.4Cg0000382.1	AsAPX2-4	Sp1	GGGCGG	Plant growth and development	Light responsiveness	1711	1757	Oryza sativa	light responsive element
AVESA.00001b.r3.4Cg0000382.1	AsAPX2-4	Sp1	GGGCGG	Plant growth and development	Light responsiveness	1830	1876	Oryza sativa	light responsive element
AVESA.00001b.r3.4Cg0000382.1	AsAPX2-4	TCA-element	TCAGAAGAGG	Phytohormone responsive	Salicylic acid responsiveness	888	937	Brassica oleracea	cis-acting element involved in salicylic acid responsiveness
AVESA.00001b.r3.4Cg0000382.1	AsAPX2-4	TCT-motif	TCTTAC	Plant growth and development	Light responsiveness	730	776	Arabidopsis thaliana	part of a light responsive element
AVESA.00001b.r3.4Cg0003307.1	AsAPX1-1	ABRE	ACGTG	Phytohormone responsive	Abscisic acid responsiveness	706	751	Arabidopsis thaliana	cis-acting element involved in the abscisic acid responsiveness
AVESA.00001b.r3.4Cg0003307.1	AsAPX1-1	ABRE	CACGTG	Phytohormone responsive	Abscisic acid responsiveness	1080	1126	Arabidopsis thaliana	cis-acting element involved in the abscisic acid responsiveness
AVESA.00001b.r3.4Cg0003307.1	AsAPX1-1	ABRE	ACGTG	Phytohormone responsive	Abscisic acid responsiveness	1081	1126	Arabidopsis thaliana	cis-acting element involved in the abscisic acid responsiveness
AVESA.00001b.r3.4Cg0003307.1	AsAPX1-1	ABRE	GCAACGTGTC	Phytohormone responsive	Abscisic acid responsiveness	1560	1609	Hordeum vulgare	cis-acting element involved in the abscisic acid responsiveness
AVESA.00001b.r3.4Cg0003307.1	AsAPX1-1	ABRE	CACGTG	Phytohormone responsive	Abscisic acid responsiveness	1562	1608	Arabidopsis thaliana	cis-acting element involved in the abscisic acid responsiveness
AVESA.00001b.r3.4Cg0003307.1	AsAPX1-1	ABRE	ACGTG	Phytohormone responsive	Abscisic acid responsiveness	1563	1608	Arabidopsis thaliana	cis-acting element involved in the abscisic acid responsiveness
AVESA.00001b.r3.4Cg0003307.1	AsAPX1-1	ARE	AAACCA	Abiotic and biotic stresses	Anaerobic induction	1645	1691	Zea mays	cis-acting regulatory element essential for the anaerobic induction
AVESA.00001b.r3.4Cg0003307.1	AsAPX1-1	Box 4	ATTAAT	Plant growth and development	Light responsiveness	340	386	Petroselinum crispum	part of a conserved DNA module involved in light responsiveness
AVESA.00001b.r3.4Cg0003307.1	AsAPX1-1	Box 4	ATTAAT	Plant growth and development	Light responsiveness	575	621	Petroselinum crispum	part of a conserved DNA module involved in light responsiveness
AVESA.00001b.r3.4Cg0003307.1	AsAPX1-1	CGTCA-motif	CGTCA	Phytohormone responsive	MeJA-responsiveness	597	642	Hordeum vulgare	cis-acting regulatory element involved in the MeJA-responsiveness
AVESA.00001b.r3.4Cg0003307.1	AsAPX1-1	G-box	CACGTC	Plant growth and development	Light responsiveness	705	751	Zea mays	cis-acting regulatory element involved in light responsiveness
AVESA.00001b.r3.4Cg0003307.1	AsAPX1-1	G-box	CACGAC	Plant growth and development	Light responsiveness	1030	1076	Zea mays	cis-acting regulatory element involved in light responsiveness
AVESA.00001b.r3.4Cg0003307.1	AsAPX1-1	G-box	CACGTG	Plant growth and development	Light responsiveness	1080	1126	Arabidopsis thaliana	cis-acting regulatory element involved in light responsiveness
AVESA.00001b.r3.4Cg0003307.1	AsAPX1-1	G-box	CACGTG	Plant growth and development	Light responsiveness	1080	1126	Pisum sativum	cis-acting regulatory element involved in light responsiveness
AVESA.00001b.r3.4Cg0003307.1	AsAPX1-1	G-box	ACACGTGGC	Plant growth and development	Light responsiveness	1560	1609	Brassica napus	cis-acting regulatory element involved in light responsiveness
AVESA.00001b.r3.4Cg0003307.1	AsAPX1-1	G-box	CACGTG	Plant growth and development	Light responsiveness	1562	1608	Arabidopsis thaliana	cis-acting regulatory element involved in light responsiveness
AVESA.00001b.r3.4Cg0003307.1	AsAPX1-1	G-box	CACGTG	Plant growth and development	Light responsiveness	1562	1608	Pisum sativum	cis-acting regulatory element involved in light responsiveness
AVESA.00001b.r3.4Cg0003307.1	AsAPX1-1	GC-motif	CCCCCG	Abiotic and biotic stresses	Anaerobic induction	774	820	Zea mays	enhancer of anoxic specific inducibility
AVESA.00001b.r3.4Cg0003307.1	AsAPX1-1	GC-motif	CCCCCG	Abiotic and biotic stresses	Anaerobic induction	1861	1907	Zea mays	enhancer of anoxic specific inducibility
AVESA.00001b.r3.4Cg0003307.1	AsAPX1-1	GC-motif	CCCCCG	Abiotic and biotic stresses	Anaerobic induction	1876	1922	Zea mays	enhancer of anoxic specific inducibility
AVESA.00001b.r3.4Cg0003307.1	AsAPX1-1	GCN4_motif	TGAGTCA	Plant growth and developmen	Meristem expression	1123	1170	Oryza sativa	cis-regulatory element involved in endosperm expression
AVESA.00001b.r3.4Cg0003307.1	AsAPX1-1	LTR	CCGAAA	Abiotic and biotic stresses	Low-temperature responsiveness	520	566	Hordeum vulgare	cis-acting element involved in low-temperature responsiveness
AVESA.00001b.r3.4Cg0003307.1	AsAPX1-1	MBS	CAACTG	Abiotic and biotic stresses		214	260	Arabidopsis thaliana	MYB binding site involved in drought-inducibility
AVESA.00001b.r3.4Cg0003307.1	AsAPX1-1	MRE	AACCTAA	Plant growth and development		1153	1200	Petroselinum crispum	MYB binding site involved in light responsiveness
AVESA.00001b.r3.4Cg0003307.1	AsAPX1-1	P-box	CCTTTTG	Phytohormone responsive	Gibberellin-responsive	25	72	Oryza sativa	gibberellin-responsive element
AVESA.00001b.r3.4Cg0003307.1	AsAPX1-1	Sp1	GGGCGG	Plant growth and development	Light responsiveness	777	823	Oryza sativa	light responsive element
AVESA.00001b.r3.4Cg0003307.1	AsAPX1-1	TGACG-motif	TGACG	Phytohormone responsive	MeJA-responsiveness	597	642	Hordeum vulgare	cis-acting regulatory element involved in the MeJA-responsiveness
AVESA.00001b.r3.4Cg0003307.1	AsAPX1-1	TGA-element	AACGAC	Phytohormone responsive	Auxin-responsive	1371	1417	Brassica oleracea	auxin-responsive element
AVESA.00001b.r3.5Ag0000469.1	AsAPX1-2	ABRE	ACGTG	Phytohormone responsive	Abscisic acid responsiveness	1508	1553	Arabidopsis thaliana	cis-acting element involved in the abscisic acid responsiveness
AVESA.00001b.r3.5Ag0000469.1	AsAPX1-2	ABRE	GCAACGTGTC	Phytohormone responsive	Abscisic acid responsiveness	1653	1702	Hordeum vulgare	cis-acting element involved in the abscisic acid responsiveness
AVESA.00001b.r3.5Ag0000469.1	AsAPX1-2	ABRE	CACGTG	Phytohormone responsive	Abscisic acid responsiveness	1655	1701	Arabidopsis thaliana	cis-acting element involved in the abscisic acid responsiveness
AVESA.00001b.r3.5Ag0000469.1	AsAPX1-2	ABRE	ACGTG	Phytohormone responsive	Abscisic acid responsiveness	1656	1701	Arabidopsis thaliana	cis-acting element involved in the abscisic acid responsiveness
AVESA.00001b.r3.5Ag0000469.1	AsAPX1-2	ARE	AAACCA	Abiotic and biotic stresses	Anaerobic induction	522	568	Zea mays	cis-acting regulatory element essential for the anaerobic induction
AVESA.00001b.r3.5Ag0000469.1	AsAPX1-2	ARE	AAACCA	Abiotic and biotic stresses	Anaerobic induction	598	644	Zea mays	cis-acting regulatory element essential for the anaerobic induction
AVESA.00001b.r3.5Ag0000469.1	AsAPX1-2	ARE	AAACCA	Abiotic and biotic stresses	Anaerobic induction	1738	1784	Zea mays	cis-acting regulatory element essential for the anaerobic induction
AVESA.00001b.r3.5Ag0000469.1	AsAPX1-2	AuxRR-core	GGTCCAT	Phytohormone responsive	Auxin-responsive	292	339	Nicotiana tabacum	cis-acting regulatory element involved in auxin responsiveness
AVESA.00001b.r3.5Ag0000469.1	AsAPX1-2	CGTCA-motif	CGTCA	Phytohormone responsive	MeJA-responsiveness	1078	1123	Hordeum vulgare	cis-acting regulatory element involved in the MeJA-responsiveness
AVESA.00001b.r3.5Ag0000469.1	AsAPX1-2	CGTCA-motif	CGTCA	Phytohormone responsive	MeJA-responsiveness	1951	1996	Hordeum vulgare	cis-acting regulatory element involved in the MeJA-responsiveness
AVESA.00001b.r3.5Ag0000469.1	AsAPX1-2	G-box	TAACACGTAG	Plant growth and development	Light responsiveness	452	501	Brassica oleracea	cis-acting regulatory element involved in light responsiveness
AVESA.00001b.r3.5Ag0000469.1	AsAPX1-2	G-box	TACGTG	Plant growth and development	Light responsiveness	1508	1554	Arabidopsis thaliana	cis-acting regulatory element involved in light responsiveness
AVESA.00001b.r3.5Ag0000469.1	AsAPX1-2	G-box	ACACGTGGC	Plant growth and development	Light responsiveness	1653	1702	Brassica napus	cis-acting regulatory element involved in light responsiveness
AVESA.00001b.r3.5Ag0000469.1	AsAPX1-2	G-box	CACGTG	Plant growth and development	Light responsiveness	1655	1701	Pisum sativum	cis-acting regulatory element involved in light responsiveness
AVESA.00001b.r3.5Ag0000469.1	AsAPX1-2	G-box	CACGTG	Plant growth and development	Light responsiveness	1655	1701	Arabidopsis thaliana	cis-acting regulatory element involved in light responsiveness
AVESA.00001b.r3.5Ag0000469.1	AsAPX1-2	GC-motif	CCCCCG	Abiotic and biotic stresses	Anaerobic induction	1947	1993	Zea mays	enhancer of anoxic specific inducibility
AVESA.00001b.r3.5Ag0000469.1	AsAPX1-2	GC-motif	CCCCCG	Abiotic and biotic stresses	Anaerobic induction	1963	2009	Zea mays	enhancer of anoxic specific inducibility
AVESA.00001b.r3.5Ag0000469.1	AsAPX1-2	LTR	CCGAAA	Abiotic and biotic stresses	Low-temperature responsiveness	169	215	Hordeum vulgare	cis-acting element involved in low-temperature responsiveness
AVESA.00001b.r3.5Ag0000469.1	AsAPX1-2	MBSI	aaaAaaC(G/C)GTTA	Phytohormone responsive		1195	1245.5	Petunia hybrida	MYB binding site involved in flavonoid biosynthetic genes regulation
AVESA.00001b.r3.5Ag0000469.1	AsAPX1-2	MRE	AACCTAA	Plant growth and development		628	675	Petroselinum crispum	MYB binding site involved in light responsiveness
AVESA.00001b.r3.5Ag0000469.1	AsAPX1-2	Sp1	GGGCGG	Plant growth and development	Light responsiveness	1969	2015	Oryza sativa	light responsive element
AVESA.00001b.r3.5Ag0000469.1	AsAPX1-2	TCT-motif	TCTTAC	Plant growth and development	Light responsiveness	550	596	Arabidopsis thaliana	part of a light responsive element
AVESA.00001b.r3.5Ag0000469.1	AsAPX1-2	TGACG-motif	TGACG	Phytohormone responsive	MeJA-responsiveness	1078	1123	Hordeum vulgare	cis-acting regulatory element involved in the MeJA-responsiveness
AVESA.00001b.r3.5Ag0000469.1	AsAPX1-2	TGACG-motif	TGACG	Phytohormone responsive	MeJA-responsiveness	1951	1996	Hordeum vulgare	cis-acting regulatory element involved in the MeJA-responsiveness
AVESA.00001b.r3.5Cg0000255.1	AsAPX4-1	ABRE	TACGGTC	Phytohormone responsive	Abscisic acid responsiveness	781	828	Arabidopsis thaliana	cis-acting element involved in the abscisic acid responsiveness
AVESA.00001b.r3.5Cg0000255.1	AsAPX4-1	ABRE	GCAACGTGTC	Phytohormone responsive	Abscisic acid responsiveness	1064	1113	Hordeum vulgare	cis-acting element involved in the abscisic acid responsiveness
AVESA.00001b.r3.5Cg0000255.1	AsAPX4-1	ABRE	ACGTG	Phytohormone responsive	Abscisic acid responsiveness	1302	1347	Arabidopsis thaliana	cis-acting element involved in the abscisic acid responsiveness
AVESA.00001b.r3.5Cg0000255.1	AsAPX4-1	ABRE	ACGTG	Phytohormone responsive	Abscisic acid responsiveness	1524	1569	Arabidopsis thaliana	cis-acting element involved in the abscisic acid responsiveness
AVESA.00001b.r3.5Cg0000255.1	AsAPX4-1	ACE	GCGACGTACC	Plant growth and development	Light responsiveness	974	1023	Petroselinum crispum	cis-acting element involved in light responsiveness
AVESA.00001b.r3.5Cg0000255.1	AsAPX4-1	AE-box	AGAAACTT	Plant growth and development	Light responsiveness	177	225	Arabidopsis thaliana	part of a module for light response
AVESA.00001b.r3.5Cg0000255.1	AsAPX4-1	ARE	AAACCA	Abiotic and biotic stresses	Anaerobic induction	965	1011	Zea mays	cis-acting regulatory element essential for the anaerobic induction
AVESA.00001b.r3.5Cg0000255.1	AsAPX4-1	CGTCA-motif	CGTCA	Phytohormone responsive	MeJA-responsiveness	1348	1393	Hordeum vulgare	cis-acting regulatory element involved in the MeJA-responsiveness
AVESA.00001b.r3.5Cg0000255.1	AsAPX4-1	GA-motif	ATAGATAA	Plant growth and development	Light responsiveness	546	594	Arabidopsis thaliana	part of a light responsive element
AVESA.00001b.r3.5Cg0000255.1	AsAPX4-1	GATA-motif	GATAGGA	Plant growth and development	Light responsiveness	138	185	Arabidopsis thaliana	part of a light responsive element
AVESA.00001b.r3.5Cg0000255.1	AsAPX4-1	G-box	CACGTC	Plant growth and development	Light responsiveness	1301	1347	Zea mays	cis-acting regulatory element involved in light responsiveness
AVESA.00001b.r3.5Cg0000255.1	AsAPX4-1	G-box	CACGTT	Plant growth and development	Light responsiveness	1523	1569	Pisum sativum	cis-acting regulatory element involved in light responsiveness
AVESA.00001b.r3.5Cg0000255.1	AsAPX4-1	GC-motif	CCCCCG	Abiotic and biotic stresses	Anaerobic induction	1399	1445	Zea mays	enhancer of anoxic specific inducibility
AVESA.00001b.r3.5Cg0000255.1	AsAPX4-1	I-box	cCATATCCAAT	Plant growth and development	Light responsiveness	550	600	Flaveria trinervia	part of a light responsive element
AVESA.00001b.r3.5Cg0000255.1	AsAPX4-1	I-box	AAGATAAGGCT	Plant growth and development	Light responsiveness	705	755	Gossypium hirsutum	part of a light responsive element
AVESA.00001b.r3.5Cg0000255.1	AsAPX4-1	LAMP-element	CTTTATCA	Plant growth and development	Light responsiveness	1094	1142	Pisum sativum	part of a light responsive element
AVESA.00001b.r3.5Cg0000255.1	AsAPX4-1	LAMP-element	CTTTATCA	Plant growth and development	Light responsiveness	1376	1424	Pisum sativum	part of a light responsive element
AVESA.00001b.r3.5Cg0000255.1	AsAPX4-1	MBS	CAACTG	Abiotic and biotic stresses		1031	1077	Arabidopsis thaliana	MYB binding site involved in drought-inducibility
AVESA.00001b.r3.5Cg0000255.1	AsAPX4-1	MBS	CAACTG	Abiotic and biotic stresses		1256	1302	Arabidopsis thaliana	MYB binding site involved in drought-inducibility
AVESA.00001b.r3.5Cg0000255.1	AsAPX4-1	TGACG-motif	TGACG	Phytohormone responsive	MeJA-responsiveness	1348	1393	Hordeum vulgare	cis-acting regulatory element involved in the MeJA-responsiveness
AVESA.00001b.r3.5Cg0001174.1	AsAPX6-1	AE-box	AGAAACAA	Plant growth and development	Light responsiveness	1386	1434	Arabidopsis thaliana	part of a module for light response
AVESA.00001b.r3.5Cg0001174.1	AsAPX6-1	ARE	AAACCA	Abiotic and biotic stresses	Anaerobic induction	62	108	Zea mays	cis-acting regulatory element essential for the anaerobic induction
AVESA.00001b.r3.5Cg0001174.1	AsAPX6-1	ARE	AAACCA	Abiotic and biotic stresses	Anaerobic induction	279	325	Zea mays	cis-acting regulatory element essential for the anaerobic induction
AVESA.00001b.r3.5Cg0001174.1	AsAPX6-1	ARE	AAACCA	Abiotic and biotic stresses	Anaerobic induction	1472	1518	Zea mays	cis-acting regulatory element essential for the anaerobic induction
AVESA.00001b.r3.5Cg0001174.1	AsAPX6-1	ARE	AAACCA	Abiotic and biotic stresses	Anaerobic induction	1562	1608	Zea mays	cis-acting regulatory element essential for the anaerobic induction
AVESA.00001b.r3.5Cg0001174.1	AsAPX6-1	CGTCA-motif	CGTCA	Phytohormone responsive	MeJA-responsiveness	738	783	Hordeum vulgare	cis-acting regulatory element involved in the MeJA-responsiveness
AVESA.00001b.r3.5Cg0001174.1	AsAPX6-1	CGTCA-motif	CGTCA	Phytohormone responsive	MeJA-responsiveness	759	804	Hordeum vulgare	cis-acting regulatory element involved in the MeJA-responsiveness
AVESA.00001b.r3.5Cg0001174.1	AsAPX6-1	CGTCA-motif	CGTCA	Phytohormone responsive	MeJA-responsiveness	1106	1151	Hordeum vulgare	cis-acting regulatory element involved in the MeJA-responsiveness
AVESA.00001b.r3.5Cg0001174.1	AsAPX6-1	CGTCA-motif	CGTCA	Phytohormone responsive	MeJA-responsiveness	1588	1633	Hordeum vulgare	cis-acting regulatory element involved in the MeJA-responsiveness
AVESA.00001b.r3.5Cg0001174.1	AsAPX6-1	GA-motif	ATAGATAA	Plant growth and development	Light responsiveness	106	154	Arabidopsis thaliana	part of a light responsive element
AVESA.00001b.r3.5Cg0001174.1	AsAPX6-1	GATA-motif	AAGATAAGATT	Plant growth and development	Light responsiveness	632	682	Arabidopsis thaliana	part of a light responsive element
AVESA.00001b.r3.5Cg0001174.1	AsAPX6-1	GATA-motif	GATAGGA	Plant growth and development	Light responsiveness	1139	1186	Arabidopsis thaliana	part of a light responsive element
AVESA.00001b.r3.5Cg0001174.1	AsAPX6-1	GT1-motif	GGTTAAT	Plant growth and development	Light responsiveness	197	244	Avena sativa	light responsive element
AVESA.00001b.r3.5Cg0001174.1	AsAPX6-1	GT1-motif	GGTTAA	Plant growth and development	Light responsiveness	620	666	Arabidopsis thaliana	light responsive element
AVESA.00001b.r3.5Cg0001174.1	AsAPX6-1	GT1-motif	GTGTGTGAA	Plant growth and development	Light responsiveness	722	771	Solanum tuberosum	light responsive element
AVESA.00001b.r3.5Cg0001174.1	AsAPX6-1	GTGGC-motif	CAGCGTGTGGC	Plant growth and development	Light responsiveness	1615	1665	Hordeum vulgare	part of a light responsive element
AVESA.00001b.r3.5Cg0001174.1	AsAPX6-1	LTR	CCGAAA	Abiotic and biotic stresses	Low-temperature responsiveness	1370	1416	Hordeum vulgare	cis-acting element involved in low-temperature responsiveness
AVESA.00001b.r3.5Cg0001174.1	AsAPX6-1	MBSI	TTTTTACGGTTA	Phytohormone responsive		692	743	Petunia hybrida	MYB binding site involved in flavonoid biosynthetic genes regulation
AVESA.00001b.r3.5Cg0001174.1	AsAPX6-1	O2-site	GATGACATGG	Phytohormone responsive	Zein metabolism regulation	117	166	Zea mays	cis-acting regulatory element involved in zein metabolism regulation
AVESA.00001b.r3.5Cg0001174.1	AsAPX6-1	Sp1	GGGCGG	Plant growth and development	Light responsiveness	1038	1084	Oryza sativa	light responsive element
AVESA.00001b.r3.5Cg0001174.1	AsAPX6-1	TCA-element	TCAGAAGAGG	Phytohormone responsive	Salicylic acid responsiveness	177	226	Brassica oleracea	cis-acting element involved in salicylic acid responsiveness
AVESA.00001b.r3.5Cg0001174.1	AsAPX6-1	TCA-element	TCAGAAGAGG	Phytohormone responsive	Salicylic acid responsiveness	710	759	Brassica oleracea	cis-acting element involved in salicylic acid responsiveness
AVESA.00001b.r3.5Cg0001174.1	AsAPX6-1	TC-rich repeats	ATTCTCTAAC	Abiotic and biotic stresses	Abscisic acid responsiveness	430	479	Nicotiana tabacum	cis-acting element involved in defense and stress responsiveness
AVESA.00001b.r3.5Cg0001174.1	AsAPX6-1	TC-rich repeats	ATTCTCTAAC	Abiotic and biotic stresses	Abscisic acid responsiveness	501	550	Nicotiana tabacum	cis-acting element involved in defense and stress responsiveness
AVESA.00001b.r3.5Cg0001174.1	AsAPX6-1	TC-rich repeats	ATTCTCTAAC	Abiotic and biotic stresses	Abscisic acid responsiveness	1405	1454	Nicotiana tabacum	cis-acting element involved in defense and stress responsiveness
AVESA.00001b.r3.5Cg0001174.1	AsAPX6-1	TGACG-motif	TGACG	Phytohormone responsive	MeJA-responsiveness	738	783	Hordeum vulgare	cis-acting regulatory element involved in the MeJA-responsiveness
AVESA.00001b.r3.5Cg0001174.1	AsAPX6-1	TGACG-motif	TGACG	Phytohormone responsive	MeJA-responsiveness	759	804	Hordeum vulgare	cis-acting regulatory element involved in the MeJA-responsiveness
AVESA.00001b.r3.5Cg0001174.1	AsAPX6-1	TGACG-motif	TGACG	Phytohormone responsive	MeJA-responsiveness	1106	1151	Hordeum vulgare	cis-acting regulatory element involved in the MeJA-responsiveness
AVESA.00001b.r3.5Cg0001174.1	AsAPX6-1	TGACG-motif	TGACG	Phytohormone responsive	MeJA-responsiveness	1588	1633	Hordeum vulgare	cis-acting regulatory element involved in the MeJA-responsiveness
AVESA.00001b.r3.5Dg0000071.1	AsAPX1-3	ABRE	ACGTG	Phytohormone responsive	Abscisic acid responsiveness	21	66	Arabidopsis thaliana	cis-acting element involved in the abscisic acid responsiveness
AVESA.00001b.r3.5Dg0000071.1	AsAPX1-3	ABRE	ACGTG	Phytohormone responsive	Abscisic acid responsiveness	277	322	Arabidopsis thaliana	cis-acting element involved in the abscisic acid responsiveness
AVESA.00001b.r3.5Dg0000071.1	AsAPX1-3	ABRE	GCCGCGTGGC	Phytohormone responsive	Abscisic acid responsiveness	830	879	Oryza sativa	cis-acting element involved in the abscisic acid responsiveness
AVESA.00001b.r3.5Dg0000071.1	AsAPX1-3	ABRE	CGCACGTGTC	Phytohormone responsive	Abscisic acid responsiveness	1195	1244	Hordeum vulgare	cis-acting element involved in the abscisic acid responsiveness
AVESA.00001b.r3.5Dg0000071.1	AsAPX1-3	ABRE	CACGTG	Phytohormone responsive	Abscisic acid responsiveness	1197	1243	Arabidopsis thaliana	cis-acting element involved in the abscisic acid responsiveness
AVESA.00001b.r3.5Dg0000071.1	AsAPX1-3	ABRE	ACGTG	Phytohormone responsive	Abscisic acid responsiveness	1198	1243	Arabidopsis thaliana	cis-acting element involved in the abscisic acid responsiveness
AVESA.00001b.r3.5Dg0000071.1	AsAPX1-3	ABRE	ACGTG	Phytohormone responsive	Abscisic acid responsiveness	1486	1531	Arabidopsis thaliana	cis-acting element involved in the abscisic acid responsiveness
AVESA.00001b.r3.5Dg0000071.1	AsAPX1-3	ABRE	GCAACGTGTC	Phytohormone responsive	Abscisic acid responsiveness	1644	1693	Hordeum vulgare	cis-acting element involved in the abscisic acid responsiveness
AVESA.00001b.r3.5Dg0000071.1	AsAPX1-3	ABRE	CACGTG	Phytohormone responsive	Abscisic acid responsiveness	1646	1692	Arabidopsis thaliana	cis-acting element involved in the abscisic acid responsiveness
AVESA.00001b.r3.5Dg0000071.1	AsAPX1-3	ABRE	ACGTG	Phytohormone responsive	Abscisic acid responsiveness	1647	1692	Arabidopsis thaliana	cis-acting element involved in the abscisic acid responsiveness
AVESA.00001b.r3.5Dg0000071.1	AsAPX1-3	AE-box	AGAAACAA	Plant growth and development	Light responsiveness	1038	1086	Arabidopsis thaliana	part of a module for light response
AVESA.00001b.r3.5Dg0000071.1	AsAPX1-3	ARE	AAACCA	Abiotic and biotic stresses	Anaerobic induction	148	194	Zea mays	cis-acting regulatory element essential for the anaerobic induction
AVESA.00001b.r3.5Dg0000071.1	AsAPX1-3	ARE	AAACCA	Abiotic and biotic stresses	Anaerobic induction	1729	1775	Zea mays	cis-acting regulatory element essential for the anaerobic induction
AVESA.00001b.r3.5Dg0000071.1	AsAPX1-3	CGTCA-motif	CGTCA	Phytohormone responsive	MeJA-responsiveness	581	626	Hordeum vulgare	cis-acting regulatory element involved in the MeJA-responsiveness
AVESA.00001b.r3.5Dg0000071.1	AsAPX1-3	CGTCA-motif	CGTCA	Phytohormone responsive	MeJA-responsiveness	734	779	Hordeum vulgare	cis-acting regulatory element involved in the MeJA-responsiveness
AVESA.00001b.r3.5Dg0000071.1	AsAPX1-3	CGTCA-motif	CGTCA	Phytohormone responsive	MeJA-responsiveness	806	851	Hordeum vulgare	cis-acting regulatory element involved in the MeJA-responsiveness
AVESA.00001b.r3.5Dg0000071.1	AsAPX1-3	CGTCA-motif	CGTCA	Phytohormone responsive	MeJA-responsiveness	1942	1987	Hordeum vulgare	cis-acting regulatory element involved in the MeJA-responsiveness
AVESA.00001b.r3.5Dg0000071.1	AsAPX1-3	G-box	CACGTT	Plant growth and development	Light responsiveness	21	67	Pisum sativum	cis-acting regulatory element involved in light responsiveness
AVESA.00001b.r3.5Dg0000071.1	AsAPX1-3	G-box	CACGTT	Plant growth and development	Light responsiveness	277	323	Pisum sativum	cis-acting regulatory element involved in light responsiveness
AVESA.00001b.r3.5Dg0000071.1	AsAPX1-3	G-box	CACGAC	Plant growth and development	Light responsiveness	1120	1166	Zea mays	cis-acting regulatory element involved in light responsiveness
AVESA.00001b.r3.5Dg0000071.1	AsAPX1-3	G-box	CACGTG	Plant growth and development	Light responsiveness	1197	1243	Arabidopsis thaliana	cis-acting regulatory element involved in light responsiveness
AVESA.00001b.r3.5Dg0000071.1	AsAPX1-3	G-box	CACGTG	Plant growth and development	Light responsiveness	1197	1243	Pisum sativum	cis-acting regulatory element involved in light responsiveness
AVESA.00001b.r3.5Dg0000071.1	AsAPX1-3	G-box	TACGTG	Plant growth and development	Light responsiveness	1486	1532	Arabidopsis thaliana	cis-acting regulatory element involved in light responsiveness
AVESA.00001b.r3.5Dg0000071.1	AsAPX1-3	G-box	ACACGTGGC	Plant growth and development	Light responsiveness	1644	1693	Brassica napus	cis-acting regulatory element involved in light responsiveness
AVESA.00001b.r3.5Dg0000071.1	AsAPX1-3	G-box	CACGTG	Plant growth and development	Light responsiveness	1646	1692	Arabidopsis thaliana	cis-acting regulatory element involved in light responsiveness
AVESA.00001b.r3.5Dg0000071.1	AsAPX1-3	G-box	CACGTG	Plant growth and development	Light responsiveness	1646	1692	Pisum sativum	cis-acting regulatory element involved in light responsiveness
AVESA.00001b.r3.5Dg0000071.1	AsAPX1-3	GC-motif	CCCCCG	Abiotic and biotic stresses	Anaerobic induction	1964	2010	Zea mays	enhancer of anoxic specific inducibility
AVESA.00001b.r3.5Dg0000071.1	AsAPX1-3	GT1-motif	GGTTAA	Plant growth and development	Light responsiveness	1185	1231	Arabidopsis thaliana	light responsive element
AVESA.00001b.r3.5Dg0000071.1	AsAPX1-3	I-box	cGATAAGGCG	Plant growth and development	Light responsiveness	1905	1954	Zea mays	part of a light responsive element
AVESA.00001b.r3.5Dg0000071.1	AsAPX1-3	MBS	CAACTG	Abiotic and biotic stresses		589	635	Arabidopsis thaliana	MYB binding site involved in drought-inducibility
AVESA.00001b.r3.5Dg0000071.1	AsAPX1-3	O2-site	GATGATGTGG	Phytohormone responsive	Zein metabolism regulation	654	704	Zea mays	cis-acting regulatory element involved in zein metabolism regulation
AVESA.00001b.r3.5Dg0000071.1	AsAPX1-3	O2-site	GATGACATGG	Phytohormone responsive	Zein metabolism regulation	1084	1133	Zea mays	cis-acting regulatory element involved in zein metabolism regulation
AVESA.00001b.r3.5Dg0000071.1	AsAPX1-3	Sp1	GGGCGG	Plant growth and development	Light responsiveness	856	902	Oryza sativa	light responsive element
AVESA.00001b.r3.5Dg0000071.1	AsAPX1-3	Sp1	GGGCGG	Plant growth and development	Light responsiveness	860	906	Oryza sativa	light responsive element
AVESA.00001b.r3.5Dg0000071.1	AsAPX1-3	TCA-element	CCATCTTTTT	Phytohormone responsive	Salicylic acid responsiveness	174	223	Nicotiana tabacum	cis-acting element involved in salicylic acid responsiveness
AVESA.00001b.r3.5Dg0000071.1	AsAPX1-3	TGACG-motif	TGACG	Phytohormone responsive	MeJA-responsiveness	581	626	Hordeum vulgare	cis-acting regulatory element involved in the MeJA-responsiveness
AVESA.00001b.r3.5Dg0000071.1	AsAPX1-3	TGACG-motif	TGACG	Phytohormone responsive	MeJA-responsiveness	734	779	Hordeum vulgare	cis-acting regulatory element involved in the MeJA-responsiveness
AVESA.00001b.r3.5Dg0000071.1	AsAPX1-3	TGACG-motif	TGACG	Phytohormone responsive	MeJA-responsiveness	806	851	Hordeum vulgare	cis-acting regulatory element involved in the MeJA-responsiveness
AVESA.00001b.r3.5Dg0000071.1	AsAPX1-3	TGACG-motif	TGACG	Phytohormone responsive	MeJA-responsiveness	1942	1987	Hordeum vulgare	cis-acting regulatory element involved in the MeJA-responsiveness
AVESA.00001b.r3.5Dg0001876.1	AsAPXT-1	ABRE	CACGTG	Phytohormone responsive	Abscisic acid responsiveness	1247	1293	Arabidopsis thaliana	cis-acting element involved in the abscisic acid responsiveness
AVESA.00001b.r3.5Dg0001876.1	AsAPXT-1	ABRE	ACGTG	Phytohormone responsive	Abscisic acid responsiveness	1248	1293	Arabidopsis thaliana	cis-acting element involved in the abscisic acid responsiveness
AVESA.00001b.r3.5Dg0001876.1	AsAPXT-1	ABRE	CACGTG	Phytohormone responsive	Abscisic acid responsiveness	1389	1435	Arabidopsis thaliana	cis-acting element involved in the abscisic acid responsiveness
AVESA.00001b.r3.5Dg0001876.1	AsAPXT-1	ABRE	ACGTG	Phytohormone responsive	Abscisic acid responsiveness	1390	1435	Arabidopsis thaliana	cis-acting element involved in the abscisic acid responsiveness
AVESA.00001b.r3.5Dg0001876.1	AsAPXT-1	ARE	AAACCA	Abiotic and biotic stresses	Anaerobic induction	442	488	Zea mays	cis-acting regulatory element essential for the anaerobic induction
AVESA.00001b.r3.5Dg0001876.1	AsAPXT-1	ATCT-motif	AGTAATCT	Plant growth and development	Light responsiveness	911	959	Spinacia oleracea	part of a conserved DNA module involved in light responsiveness
AVESA.00001b.r3.5Dg0001876.1	AsAPXT-1	ATCT-motif	AATCTAATCC	Plant growth and development	Light responsiveness	1351	1400	Pisum sativum	part of a conserved DNA module involved in light responsiveness
AVESA.00001b.r3.5Dg0001876.1	AsAPXT-1	ATCT-motif	AATCTAATCC	Plant growth and development	Light responsiveness	1575	1624	Pisum sativum	part of a conserved DNA module involved in light responsiveness
AVESA.00001b.r3.5Dg0001876.1	AsAPXT-1	Box 4	ATTAAT	Plant growth and development	Light responsiveness	1682	1728	Petroselinum crispum	part of a conserved DNA module involved in light responsiveness
AVESA.00001b.r3.5Dg0001876.1	AsAPXT-1	CGTCA-motif	CGTCA	Phytohormone responsive	MeJA-responsiveness	1408	1453	Hordeum vulgare	cis-acting regulatory element involved in the MeJA-responsiveness
AVESA.00001b.r3.5Dg0001876.1	AsAPXT-1	Gap-box	CAAATGAA(A/G)A	Plant growth and development	Light responsiveness	1637	1686	Arabidopsis thaliana	part of a light responsive element
AVESA.00001b.r3.5Dg0001876.1	AsAPXT-1	G-box	CACGTG	Plant growth and development	Light responsiveness	1247	1293	Arabidopsis thaliana	cis-acting regulatory element involved in light responsiveness
AVESA.00001b.r3.5Dg0001876.1	AsAPXT-1	G-box	CACGTG	Plant growth and development	Light responsiveness	1247	1293	Pisum sativum	cis-acting regulatory element involved in light responsiveness
AVESA.00001b.r3.5Dg0001876.1	AsAPXT-1	G-box	CACGTGAAA	Plant growth and development	Light responsiveness	1386	1435	Pisum sativum	cis-acting regulatory element involved in light responsiveness
AVESA.00001b.r3.5Dg0001876.1	AsAPXT-1	G-box	CACGTG	Plant growth and development	Light responsiveness	1389	1435	Arabidopsis thaliana	cis-acting regulatory element involved in light responsiveness
AVESA.00001b.r3.5Dg0001876.1	AsAPXT-1	G-box	CACGTG	Plant growth and development	Light responsiveness	1389	1435	Pisum sativum	cis-acting regulatory element involved in light responsiveness
AVESA.00001b.r3.5Dg0001876.1	AsAPXT-1	G-box	CACGAC	Plant growth and development	Light responsiveness	1402	1448	Zea mays	cis-acting regulatory element involved in light responsiveness
AVESA.00001b.r3.5Dg0001876.1	AsAPXT-1	G-box	CACGAC	Plant growth and development	Light responsiveness	1945	1991	Zea mays	cis-acting regulatory element involved in light responsiveness
AVESA.00001b.r3.5Dg0001876.1	AsAPXT-1	GT1-motif	GGTTAA	Plant growth and development	Light responsiveness	698	744	Arabidopsis thaliana	light responsive element
AVESA.00001b.r3.5Dg0001876.1	AsAPXT-1	MBS	CAACTG	Abiotic and biotic stresses		112	158	Arabidopsis thaliana	MYB binding site involved in drought-inducibility
AVESA.00001b.r3.5Dg0001876.1	AsAPXT-1	O2-site	GATGACATGG	Phytohormone responsive	Zein metabolism regulation	510	559	Zea mays	cis-acting regulatory element involved in zein metabolism regulation
AVESA.00001b.r3.5Dg0001876.1	AsAPXT-1	TC-rich repeats	ATTCTCTAAC	Abiotic and biotic stresses	Abscisic acid responsiveness	1596	1646	Nicotiana tabacum	cis-acting element involved in defense and stress responsiveness
AVESA.00001b.r3.5Dg0001876.1	AsAPXT-1	TC-rich repeats	ATTCTCTAAC	Abiotic and biotic stresses	Abscisic acid responsiveness	1614	1663	Nicotiana tabacum	cis-acting element involved in defense and stress responsiveness
AVESA.00001b.r3.5Dg0001876.1	AsAPXT-1	TGACG-motif	TGACG	Phytohormone responsive	MeJA-responsiveness	1408	1453	Hordeum vulgare	cis-acting regulatory element involved in the MeJA-responsiveness
AVESA.00001b.r3.5Dg0003154.1	AsAPX3	ABRE	ACGTG	Phytohormone responsive	Abscisic acid responsiveness	25	70	Arabidopsis thaliana	cis-acting element involved in the abscisic acid responsiveness
AVESA.00001b.r3.5Dg0003154.1	AsAPX3	ABRE	ACGTG	Phytohormone responsive	Abscisic acid responsiveness	58	103	Arabidopsis thaliana	cis-acting element involved in the abscisic acid responsiveness
AVESA.00001b.r3.5Dg0003154.1	AsAPX3	ABRE	TACGTGTC	Phytohormone responsive	Abscisic acid responsiveness	175	223	Oryza sativa	cis-acting element involved in the abscisic acid responsiveness
AVESA.00001b.r3.5Dg0003154.1	AsAPX3	ABRE	ACGTG	Phytohormone responsive	Abscisic acid responsiveness	177	222	Arabidopsis thaliana	cis-acting element involved in the abscisic acid responsiveness
AVESA.00001b.r3.5Dg0003154.1	AsAPX3	ABRE	CACGTG	Phytohormone responsive	Abscisic acid responsiveness	195	241	Arabidopsis thaliana	cis-acting element involved in the abscisic acid responsiveness
AVESA.00001b.r3.5Dg0003154.1	AsAPX3	ABRE	ACGTG	Phytohormone responsive	Abscisic acid responsiveness	196	241	Arabidopsis thaliana	cis-acting element involved in the abscisic acid responsiveness
AVESA.00001b.r3.5Dg0003154.1	AsAPX3	ABRE	GCAACGTGTC	Phytohormone responsive	Abscisic acid responsiveness	223	272	Hordeum vulgare	cis-acting element involved in the abscisic acid responsiveness
AVESA.00001b.r3.5Dg0003154.1	AsAPX3	ABRE	ACGTG	Phytohormone responsive	Abscisic acid responsiveness	226	271	Arabidopsis thaliana	cis-acting element involved in the abscisic acid responsiveness
AVESA.00001b.r3.5Dg0003154.1	AsAPX3	ABRE	ACGTG	Phytohormone responsive	Abscisic acid responsiveness	333	378	Arabidopsis thaliana	cis-acting element involved in the abscisic acid responsiveness
AVESA.00001b.r3.5Dg0003154.1	AsAPX3	ABRE	CGCACGTGTC	Phytohormone responsive	Abscisic acid responsiveness	925	974	Hordeum vulgare	cis-acting element involved in the abscisic acid responsiveness
AVESA.00001b.r3.5Dg0003154.1	AsAPX3	ABRE	ACGTG	Phytohormone responsive	Abscisic acid responsiveness	1207	1252	Arabidopsis thaliana	cis-acting element involved in the abscisic acid responsiveness
AVESA.00001b.r3.5Dg0003154.1	AsAPX3	ABRE	CACGTG	Phytohormone responsive	Abscisic acid responsiveness	1712	1758	Arabidopsis thaliana	cis-acting element involved in the abscisic acid responsiveness
AVESA.00001b.r3.5Dg0003154.1	AsAPX3	ABRE	ACGTG	Phytohormone responsive	Abscisic acid responsiveness	1713	1758	Arabidopsis thaliana	cis-acting element involved in the abscisic acid responsiveness
AVESA.00001b.r3.5Dg0003154.1	AsAPX3	ABRE	ACGTG	Phytohormone responsive	Abscisic acid responsiveness	1821	1866	Arabidopsis thaliana	cis-acting element involved in the abscisic acid responsiveness
AVESA.00001b.r3.5Dg0003154.1	AsAPX3	AE-box	AGAAACAA	Plant growth and development	Light responsiveness	1598	1646	Arabidopsis thaliana	part of a module for light response
AVESA.00001b.r3.5Dg0003154.1	AsAPX3	Box II	ACACGTAGA	Plant growth and development	Light responsiveness	176	225	Arabidopsis thaliana	part of a light responsive element
AVESA.00001b.r3.5Dg0003154.1	AsAPX3	CGTCA-motif	CGTCA	Phytohormone responsive	MeJA-responsiveness	56	101	Hordeum vulgare	cis-acting regulatory element involved in the MeJA-responsiveness
AVESA.00001b.r3.5Dg0003154.1	AsAPX3	CGTCA-motif	CGTCA	Phytohormone responsive	MeJA-responsiveness	595	640	Hordeum vulgare	cis-acting regulatory element involved in the MeJA-responsiveness
AVESA.00001b.r3.5Dg0003154.1	AsAPX3	CGTCA-motif	CGTCA	Phytohormone responsive	MeJA-responsiveness	1432	1477	Hordeum vulgare	cis-acting regulatory element involved in the MeJA-responsiveness
AVESA.00001b.r3.5Dg0003154.1	AsAPX3	Chs-Unit 1 m1	ACCTAACCCGC	Plant growth and development	Light responsiveness	805	855	Hordeum vulgare	part of a light responsive element
AVESA.00001b.r3.5Dg0003154.1	AsAPX3	Gap-box	CAAATGAA(A/G)A	Plant growth and development	Light responsiveness	447	496.5	Arabidopsis thaliana	part of a light responsive element
AVESA.00001b.r3.5Dg0003154.1	AsAPX3	GARE-motif	TCTGTTG	Phytohormone responsive	Gibberellin-responsive	748	795	Brassica oleracea	gibberellin-responsive element
AVESA.00001b.r3.5Dg0003154.1	AsAPX3	GATA-motif	AAGGATAAGG	Plant growth and development	Light responsiveness	420	469	Solanum tuberosum	part of a light responsive element
AVESA.00001b.r3.5Dg0003154.1	AsAPX3	GATA-motif	AAGGATAAGG	Plant growth and development	Light responsiveness	1929	1978	Solanum tuberosum	part of a light responsive element
AVESA.00001b.r3.5Dg0003154.1	AsAPX3	G-box	CACGTC	Plant growth and development	Light responsiveness	25	71	Zea mays	cis-acting regulatory element involved in light responsiveness
AVESA.00001b.r3.5Dg0003154.1	AsAPX3	G-box	CACGTC	Plant growth and development	Light responsiveness	57	103	Zea mays	cis-acting regulatory element involved in light responsiveness
AVESA.00001b.r3.5Dg0003154.1	AsAPX3	G-box	CACGAC	Plant growth and development	Light responsiveness	87	133	Zea mays	cis-acting regulatory element involved in light responsiveness
AVESA.00001b.r3.5Dg0003154.1	AsAPX3	G-box	TACGTG	Plant growth and development	Light responsiveness	177	223	Arabidopsis thaliana	cis-acting regulatory element involved in light responsiveness
AVESA.00001b.r3.5Dg0003154.1	AsAPX3	G-box	ACACGTGT	Plant growth and development	Light responsiveness	194	242	Brassica napus	cis-acting regulatory element involved in light responsiveness
AVESA.00001b.r3.5Dg0003154.1	AsAPX3	G-box	CACGTG	Plant growth and development	Light responsiveness	195	241	Arabidopsis thaliana	cis-acting regulatory element involved in light responsiveness
AVESA.00001b.r3.5Dg0003154.1	AsAPX3	G-box	CACGTG	Plant growth and development	Light responsiveness	195	241	Pisum sativum	cis-acting regulatory element involved in light responsiveness
AVESA.00001b.r3.5Dg0003154.1	AsAPX3	G-box	CACGTT	Plant growth and development	Light responsiveness	225	271	Pisum sativum	cis-acting regulatory element involved in light responsiveness
AVESA.00001b.r3.5Dg0003154.1	AsAPX3	G-box	CACGAC	Plant growth and development	Light responsiveness	320	366	Zea mays	cis-acting regulatory element involved in light responsiveness
AVESA.00001b.r3.5Dg0003154.1	AsAPX3	G-box	CACGTC	Plant growth and development	Light responsiveness	333	379	Zea mays	cis-acting regulatory element involved in light responsiveness
AVESA.00001b.r3.5Dg0003154.1	AsAPX3	G-box	CACGAC	Plant growth and development	Light responsiveness	368	414	Zea mays	cis-acting regulatory element involved in light responsiveness
AVESA.00001b.r3.5Dg0003154.1	AsAPX3	G-box	CACGTC	Plant growth and development	Light responsiveness	1206	1252	Zea mays	cis-acting regulatory element involved in light responsiveness
AVESA.00001b.r3.5Dg0003154.1	AsAPX3	G-box	GCCACGTGGA	Plant growth and development	Light responsiveness	1710	1759	Arabidopsis thaliana	cis-acting regulatory element involved in light responsiveness
AVESA.00001b.r3.5Dg0003154.1	AsAPX3	G-box	CACGTG	Plant growth and development	Light responsiveness	1712	1758	Arabidopsis thaliana	cis-acting regulatory element involved in light responsiveness
AVESA.00001b.r3.5Dg0003154.1	AsAPX3	G-box	CACGTG	Plant growth and development	Light responsiveness	1712	1758	Pisum sativum	cis-acting regulatory element involved in light responsiveness
AVESA.00001b.r3.5Dg0003154.1	AsAPX3	G-box	CACGAC	Plant growth and development	Light responsiveness	1742	1788	Zea mays	cis-acting regulatory element involved in light responsiveness
AVESA.00001b.r3.5Dg0003154.1	AsAPX3	G-box	TACGTG	Plant growth and development	Light responsiveness	1821	1867	Arabidopsis thaliana	cis-acting regulatory element involved in light responsiveness
AVESA.00001b.r3.5Dg0003154.1	AsAPX3	G-box	CACGAC	Plant growth and development	Light responsiveness	1830	1876	Zea mays	cis-acting regulatory element involved in light responsiveness
AVESA.00001b.r3.5Dg0003154.1	AsAPX3	GC-motif	CCCCCG	Abiotic and biotic stresses	Anaerobic induction	848	894	Zea mays	enhancer of anoxic specific inducibility
AVESA.00001b.r3.5Dg0003154.1	AsAPX3	GT1-motif	GGTTAA	Plant growth and development	Light responsiveness	1803	1849	Arabidopsis thaliana	light responsive element
AVESA.00001b.r3.5Dg0003154.1	AsAPX3	I-box	AGATAAGG	Plant growth and development	Light responsiveness	162	210	Triticum aestivum	part of a light responsive element
AVESA.00001b.r3.5Dg0003154.1	AsAPX3	I-box	gGATAAGGTG	Plant growth and development	Light responsiveness	418	467	Zea mays	part of a light responsive element
AVESA.00001b.r3.5Dg0003154.1	AsAPX3	I-box	ccttatcct	Plant growth and development	Light responsiveness	420	469	Arabidopsis thaliana	part of a light responsive element
AVESA.00001b.r3.5Dg0003154.1	AsAPX3	O2-site	GTTGACGTGA	Phytohormone responsive	Zein metabolism regulation	1203	1252	Zea mays	cis-acting regulatory element involved in zein metabolism regulation
AVESA.00001b.r3.5Dg0003154.1	AsAPX3	P-box	CCTTTTG	Phytohormone responsive	Gibberellin-responsive	1038	1085	Oryza sativa	gibberellin-responsive element
AVESA.00001b.r3.5Dg0003154.1	AsAPX3	RY-element	CATGCATG	Plant growth and development	Meristem expression	1088	1136	Helianthus annuus	cis-acting regulatory element involved in seed-specific regulation
AVESA.00001b.r3.5Dg0003154.1	AsAPX3	Sp1	GGGCGG	Plant growth and development	Light responsiveness	488	534	Oryza sativa	light responsive element
AVESA.00001b.r3.5Dg0003154.1	AsAPX3	Sp1	GGGCGG	Plant growth and development	Light responsiveness	702	748	Oryza sativa	light responsive element
AVESA.00001b.r3.5Dg0003154.1	AsAPX3	Sp1	GGGCGG	Plant growth and development	Light responsiveness	993	1039	Oryza sativa	light responsive element
AVESA.00001b.r3.5Dg0003154.1	AsAPX3	Sp1	GGGCGG	Plant growth and development	Light responsiveness	1960	2006	Oryza sativa	light responsive element
AVESA.00001b.r3.5Dg0003154.1	AsAPX3	TCCC-motif	TCTCCCT	Plant growth and development	Light responsiveness	102	149	Spinacia oleracea	part of a light responsive element
AVESA.00001b.r3.5Dg0003154.1	AsAPX3	TCCC-motif	TCTCCCT	Plant growth and development	Light responsiveness	663	710	Spinacia oleracea	part of a light responsive element
AVESA.00001b.r3.5Dg0003154.1	AsAPX3	TGACG-motif	TGACG	Phytohormone responsive	MeJA-responsiveness	56	101	Hordeum vulgare	cis-acting regulatory element involved in the MeJA-responsiveness
AVESA.00001b.r3.5Dg0003154.1	AsAPX3	TGACG-motif	TGACG	Phytohormone responsive	MeJA-responsiveness	595	640	Hordeum vulgare	cis-acting regulatory element involved in the MeJA-responsiveness
AVESA.00001b.r3.5Dg0003154.1	AsAPX3	TGACG-motif	TGACG	Phytohormone responsive	MeJA-responsiveness	1432	1477	Hordeum vulgare	cis-acting regulatory element involved in the MeJA-responsiveness
AVESA.00001b.r3.5Dg0003154.1	AsAPX3	TGA-element	AACGAC	Phytohormone responsive	Auxin-responsive	237	283	Brassica oleracea	auxin-responsive element
AVESA.00001b.r3.5Dg0003154.1	AsAPX3	TGA-element	AACGAC	Phytohormone responsive	Auxin-responsive	1452	1498	Brassica oleracea	auxin-responsive element
AVESA.00001b.r3.6Ag0001670.1	AsAPX8-3	ABRE	ACGTG	Phytohormone responsive	Abscisic acid responsiveness	118	163	Arabidopsis thaliana	cis-acting element involved in the abscisic acid responsiveness
AVESA.00001b.r3.6Ag0001670.1	AsAPX8-3	ABRE	GACACGTGGC	Phytohormone responsive	Abscisic acid responsiveness	1806	1855	Triticum aestivum	cis-acting element involved in the abscisic acid responsiveness
AVESA.00001b.r3.6Ag0001670.1	AsAPX8-3	ABRE	CACGTG	Phytohormone responsive	Abscisic acid responsiveness	1808	1854	Arabidopsis thaliana	cis-acting element involved in the abscisic acid responsiveness
AVESA.00001b.r3.6Ag0001670.1	AsAPX8-3	ABRE	ACGTG	Phytohormone responsive	Abscisic acid responsiveness	1809	1854	Arabidopsis thaliana	cis-acting element involved in the abscisic acid responsiveness
AVESA.00001b.r3.6Ag0001670.1	AsAPX8-3	ABRE	GACACGTACGT	Phytohormone responsive	Abscisic acid responsiveness	1844	1894	Oryza sativa	cis-acting element involved in the abscisic acid responsiveness
AVESA.00001b.r3.6Ag0001670.1	AsAPX8-3	ABRE	ACGTG	Phytohormone responsive	Abscisic acid responsiveness	1848	1893	Arabidopsis thaliana	cis-acting element involved in the abscisic acid responsiveness
AVESA.00001b.r3.6Ag0001670.1	AsAPX8-3	ABRE	GCCGCGTGGC	Phytohormone responsive	Abscisic acid responsiveness	1918	1967	Oryza sativa	cis-acting element involved in the abscisic acid responsiveness
AVESA.00001b.r3.6Ag0001670.1	AsAPX8-3	ARE	AAACCA	Abiotic and biotic stresses	Anaerobic induction	1493	1539	Zea mays	cis-acting regulatory element essential for the anaerobic induction
AVESA.00001b.r3.6Ag0001670.1	AsAPX8-3	Box 4	ATTAAT	Plant growth and development	Light responsiveness	275	321	Petroselinum crispum	part of a conserved DNA module involved in light responsiveness
AVESA.00001b.r3.6Ag0001670.1	AsAPX8-3	CGTCA-motif	CGTCA	Phytohormone responsive	MeJA-responsiveness	31	76	Hordeum vulgare	cis-acting regulatory element involved in the MeJA-responsiveness
AVESA.00001b.r3.6Ag0001670.1	AsAPX8-3	CGTCA-motif	CGTCA	Phytohormone responsive	MeJA-responsiveness	120	165	Hordeum vulgare	cis-acting regulatory element involved in the MeJA-responsiveness
AVESA.00001b.r3.6Ag0001670.1	AsAPX8-3	CGTCA-motif	CGTCA	Phytohormone responsive	MeJA-responsiveness	625	670	Hordeum vulgare	cis-acting regulatory element involved in the MeJA-responsiveness
AVESA.00001b.r3.6Ag0001670.1	AsAPX8-3	GARE-motif	TCTGTTG	Phytohormone responsive	Gibberellin-responsive	738	785	Brassica oleracea	gibberellin-responsive element
AVESA.00001b.r3.6Ag0001670.1	AsAPX8-3	G-box	CACGTC	Plant growth and development	Light responsiveness	118	164	Zea mays	cis-acting regulatory element involved in light responsiveness
AVESA.00001b.r3.6Ag0001670.1	AsAPX8-3	G-box	CACGAC	Plant growth and development	Light responsiveness	977	1023	Zea mays	cis-acting regulatory element involved in light responsiveness
AVESA.00001b.r3.6Ag0001670.1	AsAPX8-3	G-box	CACGAC	Plant growth and development	Light responsiveness	1321	1367	Zea mays	cis-acting regulatory element involved in light responsiveness
AVESA.00001b.r3.6Ag0001670.1	AsAPX8-3	G-box	ACACGTGGC	Plant growth and development	Light responsiveness	1806	1855	Brassica napus	cis-acting regulatory element involved in light responsiveness
AVESA.00001b.r3.6Ag0001670.1	AsAPX8-3	G-box	CACGTG	Plant growth and development	Light responsiveness	1808	1854	Arabidopsis thaliana	cis-acting regulatory element involved in light responsiveness
AVESA.00001b.r3.6Ag0001670.1	AsAPX8-3	G-box	CACGTG	Plant growth and development	Light responsiveness	1808	1854	Pisum sativum	cis-acting regulatory element involved in light responsiveness
AVESA.00001b.r3.6Ag0001670.1	AsAPX8-3	G-box	TACGTG	Plant growth and development	Light responsiveness	1847	1893	Arabidopsis thaliana	cis-acting regulatory element involved in light responsiveness
AVESA.00001b.r3.6Ag0001670.1	AsAPX8-3	GC-motif	CCCCCG	Abiotic and biotic stresses	Anaerobic induction	1883	1929	Zea mays	enhancer of anoxic specific inducibility
AVESA.00001b.r3.6Ag0001670.1	AsAPX8-3	GT1-motif	GGTTAA	Plant growth and development	Light responsiveness	64	110	Arabidopsis thaliana	light responsive element
AVESA.00001b.r3.6Ag0001670.1	AsAPX8-3	I-box	gGATAAGGTG	Plant growth and development	Light responsiveness	1054	1103	Zea mays	part of a light responsive element
AVESA.00001b.r3.6Ag0001670.1	AsAPX8-3	MBS	CAACTG	Abiotic and biotic stresses		36	82	Arabidopsis thaliana	MYB binding site involved in drought-inducibility
AVESA.00001b.r3.6Ag0001670.1	AsAPX8-3	MRE	AACCTAA	Plant growth and development		922	969	Petroselinum crispum	MYB binding site involved in light responsiveness
AVESA.00001b.r3.6Ag0001670.1	AsAPX8-3	O2-site	GATGACATGG	Plant growth and development	Zein metabolism regulation	367	416	Zea mays	cis-acting regulatory element involved in zein metabolism regulation
AVESA.00001b.r3.6Ag0001670.1	AsAPX8-3	O2-site	GATGATGTGG	Plant growth and development	Zein metabolism regulation	729	778	Zea mays	cis-acting regulatory element involved in zein metabolism regulation
AVESA.00001b.r3.6Ag0001670.1	AsAPX8-3	O2-site	GATGA(C/T)(A/G)TG(A/G)	Plant growth and development	Zein metabolism regulation	1117	1165	Zea mays	cis-acting regulatory element involved in zein metabolism regulation
AVESA.00001b.r3.6Ag0001670.1	AsAPX8-3	Sp1	GGGCGG	Plant growth and development	Light responsiveness	1254	1300	Oryza sativa	light responsive element
AVESA.00001b.r3.6Ag0001670.1	AsAPX8-3	Sp1	GGGCGG	Plant growth and development	Light responsiveness	1344	1390	Oryza sativa	light responsive element
AVESA.00001b.r3.6Ag0001670.1	AsAPX8-3	Sp1	GGGCGG	Plant growth and development	Light responsiveness	1680	1726	Oryza sativa	light responsive element
AVESA.00001b.r3.6Ag0001670.1	AsAPX8-3	TATC-box	TATCCCA	Phytohormone responsive	Gibberellin-responsive	1552	1599	Oryza sativa	cis-acting element involved in gibberellin-responsiveness
AVESA.00001b.r3.6Ag0001670.1	AsAPX8-3	TCT-motif	TCTTAC	Plant growth and development	Light responsiveness	109	155	Arabidopsis thaliana	part of a light responsive element
AVESA.00001b.r3.6Ag0001670.1	AsAPX8-3	TGACG-motif	TGACG	Phytohormone responsive	MeJA-responsiveness	31	76	Hordeum vulgare	cis-acting regulatory element involved in the MeJA-responsiveness
AVESA.00001b.r3.6Ag0001670.1	AsAPX8-3	TGACG-motif	TGACG	Phytohormone responsive	MeJA-responsiveness	120	165	Hordeum vulgare	cis-acting regulatory element involved in the MeJA-responsiveness
AVESA.00001b.r3.6Ag0001670.1	AsAPX8-3	TGACG-motif	TGACG	Phytohormone responsive	MeJA-responsiveness	625	670	Hordeum vulgare	cis-acting regulatory element involved in the MeJA-responsiveness
AVESA.00001b.r3.6Ag0001670.1	AsAPX8-3	TGA-element	AACGAC	Phytohormone responsive	Auxin-responsive	1784	1830	Brassica oleracea	auxin-responsive element
AVESA.00001b.r3.6Ag0002828.1	AsAPX2-5	ABRE	ACGTG	Phytohormone responsive	Abscisic acid responsiveness	1018	1063	Arabidopsis thaliana	cis-acting element involved in the abscisic acid responsiveness
AVESA.00001b.r3.6Ag0002828.1	AsAPX2-5	ABRE	ACGTG	Phytohormone responsive	Abscisic acid responsiveness	1832	1877	Arabidopsis thaliana	cis-acting element involved in the abscisic acid responsiveness
AVESA.00001b.r3.6Ag0002828.1	AsAPX2-5	ABRE	GCCGCGTGGC	Phytohormone responsive	Abscisic acid responsiveness	1877	1926	Oryza sativa	cis-acting element involved in the abscisic acid responsiveness
AVESA.00001b.r3.6Ag0002828.1	AsAPX2-5	ABRE	CACGTG	Phytohormone responsive	Abscisic acid responsiveness	1879	1925	Arabidopsis thaliana	cis-acting element involved in the abscisic acid responsiveness
AVESA.00001b.r3.6Ag0002828.1	AsAPX2-5	ABRE	ACGTG	Phytohormone responsive	Abscisic acid responsiveness	1880	1925	Arabidopsis thaliana	cis-acting element involved in the abscisic acid responsiveness
AVESA.00001b.r3.6Ag0002828.1	AsAPX2-5	ARE	AAACCA	Abiotic and biotic stresses	Anaerobic induction	832	878	Zea mays	cis-acting regulatory element essential for the anaerobic induction
AVESA.00001b.r3.6Ag0002828.1	AsAPX2-5	Box 4	ATTAAT	Plant growth and development	Light responsiveness	1714	1760	Petroselinum crispum	part of a conserved DNA module involved in light responsiveness
AVESA.00001b.r3.6Ag0002828.1	AsAPX2-5	Box II	CCACGTGGC	Plant growth and development	Light responsiveness	1877	1926	Petroselinum crispum	part of a light responsive element
AVESA.00001b.r3.6Ag0002828.1	AsAPX2-5	Box II	CCACGTGGC	Plant growth and development	Light responsiveness	1878	1927	Petroselinum crispum	part of a light responsive element
AVESA.00001b.r3.6Ag0002828.1	AsAPX2-5	CGTCA-motif	CGTCA	Phytohormone responsive	MeJA-responsiveness	1459	1504	Hordeum vulgare	cis-acting regulatory element involved in the MeJA-responsiveness
AVESA.00001b.r3.6Ag0002828.1	AsAPX2-5	CGTCA-motif	CGTCA	Phytohormone responsive	MeJA-responsiveness	1508	1553	Hordeum vulgare	cis-acting regulatory element involved in the MeJA-responsiveness
AVESA.00001b.r3.6Ag0002828.1	AsAPX2-5	CGTCA-motif	CGTCA	Phytohormone responsive	MeJA-responsiveness	1830	1875	Hordeum vulgare	cis-acting regulatory element involved in the MeJA-responsiveness
AVESA.00001b.r3.6Ag0002828.1	AsAPX2-5	Gap-box	CAAATGAA(A/G)A	Plant growth and development	Light responsiveness	1099	1148	Arabidopsis thaliana	part of a light responsive element
AVESA.00001b.r3.6Ag0002828.1	AsAPX2-5	G-box	CACGTT	Plant growth and development	Light responsiveness	1017	1063	Pisum sativum	cis-acting regulatory element involved in light responsiveness
AVESA.00001b.r3.6Ag0002828.1	AsAPX2-5	G-box	CACGTC	Plant growth and development	Light responsiveness	1831	1877	Zea mays	cis-acting regulatory element involved in light responsiveness
AVESA.00001b.r3.6Ag0002828.1	AsAPX2-5	G-box	GCCACGTGGA	Plant growth and development	Light responsiveness	1877	1926	Arabidopsis thaliana	cis-acting regulatory element involved in light responsiveness
AVESA.00001b.r3.6Ag0002828.1	AsAPX2-5	G-box	CACGTG	Plant growth and development	Light responsiveness	1879	1925	Arabidopsis thaliana	cis-acting regulatory element involved in light responsiveness
AVESA.00001b.r3.6Ag0002828.1	AsAPX2-5	G-box	CACGTG	Plant growth and development	Light responsiveness	1879	1925	Pisum sativum	cis-acting regulatory element involved in light responsiveness
AVESA.00001b.r3.6Ag0002828.1	AsAPX2-5	GT1-motif	GGTTAA	Plant growth and development	Light responsiveness	1259	1305	Arabidopsis thaliana	light responsive element
AVESA.00001b.r3.6Ag0002828.1	AsAPX2-5	Sp1	GGGCGG	Plant growth and development	Light responsiveness	1086	1132	Oryza sativa	light responsive element
AVESA.00001b.r3.6Ag0002828.1	AsAPX2-5	Sp1	GGGCGG	Plant growth and development	Light responsiveness	1841	1887	Oryza sativa	light responsive element
AVESA.00001b.r3.6Ag0002828.1	AsAPX2-5	Sp1	GGGCGG	Plant growth and development	Light responsiveness	1942	1988	Oryza sativa	light responsive element
AVESA.00001b.r3.6Ag0002828.1	AsAPX2-5	TCA-element	TCAGAAGAGG	Phytohormone responsive	Salicylic acid responsiveness	905	954	Brassica oleracea	cis-acting element involved in salicylic acid responsiveness
AVESA.00001b.r3.6Ag0002828.1	AsAPX2-5	TCT-motif	TCTTAC	Plant growth and development	Light responsiveness	746	792	Arabidopsis thaliana	part of a light responsive element
AVESA.00001b.r3.6Ag0002828.1	AsAPX2-5	TGACG-motif	TGACG	Phytohormone responsive	MeJA-responsiveness	1459	1504	Hordeum vulgare	cis-acting regulatory element involved in the MeJA-responsiveness
AVESA.00001b.r3.6Ag0002828.1	AsAPX2-5	TGACG-motif	TGACG	Phytohormone responsive	MeJA-responsiveness	1508	1553	Hordeum vulgare	cis-acting regulatory element involved in the MeJA-responsiveness
AVESA.00001b.r3.6Ag0002828.1	AsAPX2-5	TGACG-motif	TGACG	Phytohormone responsive	MeJA-responsiveness	1830	1875	Hordeum vulgare	cis-acting regulatory element involved in the MeJA-responsiveness
AVESA.00001b.r3.6Cg0000652.1	AsAPX8-4	ABRE	ACGTG	Phytohormone responsive	Abscisic acid responsiveness	546	591	Arabidopsis thaliana	cis-acting element involved in the abscisic acid responsiveness
AVESA.00001b.r3.6Cg0000652.1	AsAPX8-4	ABRE	CGCACGTGTC	Phytohormone responsive	Abscisic acid responsiveness	570	619	Hordeum vulgare	cis-acting element involved in the abscisic acid responsiveness
AVESA.00001b.r3.6Cg0000652.1	AsAPX8-4	ABRE	ACGTG	Phytohormone responsive	Abscisic acid responsiveness	798	843	Arabidopsis thaliana	cis-acting element involved in the abscisic acid responsiveness
AVESA.00001b.r3.6Cg0000652.1	AsAPX8-4	ABRE	ACGTG	Phytohormone responsive	Abscisic acid responsiveness	806	851	Arabidopsis thaliana	cis-acting element involved in the abscisic acid responsiveness
AVESA.00001b.r3.6Cg0000652.1	AsAPX8-4	ABRE	ACGTG	Phytohormone responsive	Abscisic acid responsiveness	872	917	Arabidopsis thaliana	cis-acting element involved in the abscisic acid responsiveness
AVESA.00001b.r3.6Cg0000652.1	AsAPX8-4	ABRE	ACGTG	Phytohormone responsive	Abscisic acid responsiveness	1533	1578	Arabidopsis thaliana	cis-acting element involved in the abscisic acid responsiveness
AVESA.00001b.r3.6Cg0000652.1	AsAPX8-4	ABRE	GCCGCGTGGC	Phytohormone responsive	Abscisic acid responsiveness	1883	1932	Oryza sativa	cis-acting element involved in the abscisic acid responsiveness
AVESA.00001b.r3.6Cg0000652.1	AsAPX8-4	ARE	AAACCA	Abiotic and biotic stresses	Anaerobic induction	1214	1260	Zea mays	cis-acting regulatory element essential for the anaerobic induction
AVESA.00001b.r3.6Cg0000652.1	AsAPX8-4	ATCT-motif	AGTAATCT	Plant growth and development	Light responsiveness	1437	1485	Spinacia oleracea	part of a conserved DNA module involved in light responsiveness
AVESA.00001b.r3.6Cg0000652.1	AsAPX8-4	Box 4	ATTAAT	Plant growth and development	Light responsiveness	1375	1421	Petroselinum crispum	part of a conserved DNA module involved in light responsiveness
AVESA.00001b.r3.6Cg0000652.1	AsAPX8-4	CGTCA-motif	CGTCA	Phytohormone responsive	MeJA-responsiveness	634	679	Hordeum vulgare	cis-acting regulatory element involved in the MeJA-responsiveness
AVESA.00001b.r3.6Cg0000652.1	AsAPX8-4	CGTCA-motif	CGTCA	Phytohormone responsive	MeJA-responsiveness	932	977	Hordeum vulgare	cis-acting regulatory element involved in the MeJA-responsiveness
AVESA.00001b.r3.6Cg0000652.1	AsAPX8-4	CGTCA-motif	CGTCA	Phytohormone responsive	MeJA-responsiveness	1268	1313	Hordeum vulgare	cis-acting regulatory element involved in the MeJA-responsiveness
AVESA.00001b.r3.6Cg0000652.1	AsAPX8-4	CGTCA-motif	CGTCA	Phytohormone responsive	MeJA-responsiveness	1519	1564	Hordeum vulgare	cis-acting regulatory element involved in the MeJA-responsiveness
AVESA.00001b.r3.6Cg0000652.1	AsAPX8-4	CGTCA-motif	CGTCA	Phytohormone responsive	MeJA-responsiveness	1840	1885	Hordeum vulgare	cis-acting regulatory element involved in the MeJA-responsiveness
AVESA.00001b.r3.6Cg0000652.1	AsAPX8-4	GA-motif	ATAGATAA	Plant growth and development	Light responsiveness	1149	1197	Arabidopsis thaliana	part of a light responsive element
AVESA.00001b.r3.6Cg0000652.1	AsAPX8-4	G-box	CACGTC	Plant growth and development	Light responsiveness	545	591	Zea mays	cis-acting regulatory element involved in light responsiveness
AVESA.00001b.r3.6Cg0000652.1	AsAPX8-4	G-box	CACGTC	Plant growth and development	Light responsiveness	797	843	Zea mays	cis-acting regulatory element involved in light responsiveness
AVESA.00001b.r3.6Cg0000652.1	AsAPX8-4	G-box	CACGTC	Plant growth and development	Light responsiveness	805	851	Zea mays	cis-acting regulatory element involved in light responsiveness
AVESA.00001b.r3.6Cg0000652.1	AsAPX8-4	G-box	CACGTT	Plant growth and development	Light responsiveness	871	917	Pisum sativum	cis-acting regulatory element involved in light responsiveness
AVESA.00001b.r3.6Cg0000652.1	AsAPX8-4	G-box	CACGTT	Plant growth and development	Light responsiveness	1533	1579	Pisum sativum	cis-acting regulatory element involved in light responsiveness
AVESA.00001b.r3.6Cg0000652.1	AsAPX8-4	GC-motif	CCCCCG	Abiotic and biotic stresses	Anaerobic induction	1858	1904	Zea mays	enhancer of anoxic specific inducibility
AVESA.00001b.r3.6Cg0000652.1	AsAPX8-4	GT1-motif	GGTTAA	Plant growth and development	Light responsiveness	1192	1238	Arabidopsis thaliana	light responsive element
AVESA.00001b.r3.6Cg0000652.1	AsAPX8-4	LAMP-element	CTTTATCA	Plant growth and development	Light responsiveness	985	1033	Pisum sativum	part of a light responsive element
AVESA.00001b.r3.6Cg0000652.1	AsAPX8-4	MBS	CAACTG	Abiotic and biotic stresses		335	381	Arabidopsis thaliana	MYB binding site involved in drought-inducibility
AVESA.00001b.r3.6Cg0000652.1	AsAPX8-4	Sp1	GGGCGG	Plant growth and development	Light responsiveness	1564	1610	Oryza sativa	light responsive element
AVESA.00001b.r3.6Cg0000652.1	AsAPX8-4	TC-rich repeats	ATTCTCTAAC	Abiotic and biotic stresses	Abscisic acid responsiveness	1536	1585	Nicotiana tabacum	cis-acting element involved in defense and stress responsiveness
AVESA.00001b.r3.6Cg0000652.1	AsAPX8-4	TCT-motif	TCTTAC	Plant growth and development	Light responsiveness	1122	1168	Arabidopsis thaliana	part of a light responsive element
AVESA.00001b.r3.6Cg0000652.1	AsAPX8-4	TCT-motif	TCTTAC	Plant growth and development	Light responsiveness	1506	1552	Arabidopsis thaliana	part of a light responsive element
AVESA.00001b.r3.6Cg0000652.1	AsAPX8-4	TGACG-motif	TGACG	Phytohormone responsive	MeJA-responsiveness	634	679	Hordeum vulgare	cis-acting regulatory element involved in the MeJA-responsiveness
AVESA.00001b.r3.6Cg0000652.1	AsAPX8-4	TGACG-motif	TGACG	Phytohormone responsive	MeJA-responsiveness	932	977	Hordeum vulgare	cis-acting regulatory element involved in the MeJA-responsiveness
AVESA.00001b.r3.6Cg0000652.1	AsAPX8-4	TGACG-motif	TGACG	Phytohormone responsive	MeJA-responsiveness	1268	1313	Hordeum vulgare	cis-acting regulatory element involved in the MeJA-responsiveness
AVESA.00001b.r3.6Cg0000652.1	AsAPX8-4	TGACG-motif	TGACG	Phytohormone responsive	MeJA-responsiveness	1519	1564	Hordeum vulgare	cis-acting regulatory element involved in the MeJA-responsiveness
AVESA.00001b.r3.6Cg0000652.1	AsAPX8-4	TGACG-motif	TGACG	Phytohormone responsive	MeJA-responsiveness	1840	1885	Hordeum vulgare	cis-acting regulatory element involved in the MeJA-responsiveness
AVESA.00001b.r3.6Cg0000652.1	AsAPX8-4	TGA-element	AACGAC	Phytohormone responsive	Auxin-responsive	496	542	Brassica oleracea	auxin-responsive element
AVESA.00001b.r3.6Cg0000652.1	AsAPX8-4	TGA-element	AACGAC	Phytohormone responsive	Auxin-responsive	1766	1812	Brassica oleracea	auxin-responsive element
AVESA.00001b.r3.6Dg0001347.1	AsAPX8-5	ABRE	ACGTG	Phytohormone responsive	Abscisic acid responsiveness	366	411	Arabidopsis thaliana	cis-acting element involved in the abscisic acid responsiveness
AVESA.00001b.r3.6Dg0001347.1	AsAPX8-5	ARE	AAACCA	Abiotic and biotic stresses	Anaerobic induction	999	1045	Zea mays	cis-acting regulatory element essential for the anaerobic induction
AVESA.00001b.r3.6Dg0001347.1	AsAPX8-5	ARE	AAACCA	Abiotic and biotic stresses	Anaerobic induction	1685	1731	Zea mays	cis-acting regulatory element essential for the anaerobic induction
AVESA.00001b.r3.6Dg0001347.1	AsAPX8-5	Box 4	ATTAAT	Plant growth and development	Light responsiveness	520	566	Petroselinum crispum	part of a conserved DNA module involved in light responsiveness
AVESA.00001b.r3.6Dg0001347.1	AsAPX8-5	CGTCA-motif	CGTCA	Phytohormone responsive	MeJA-responsiveness	368	413	Hordeum vulgare	cis-acting regulatory element involved in the MeJA-responsiveness
AVESA.00001b.r3.6Dg0001347.1	AsAPX8-5	CGTCA-motif	CGTCA	Phytohormone responsive	MeJA-responsiveness	873	918	Hordeum vulgare	cis-acting regulatory element involved in the MeJA-responsiveness
AVESA.00001b.r3.6Dg0001347.1	AsAPX8-5	CGTCA-motif	CGTCA	Phytohormone responsive	MeJA-responsiveness	1849	1894	Hordeum vulgare	cis-acting regulatory element involved in the MeJA-responsiveness
AVESA.00001b.r3.6Dg0001347.1	AsAPX8-5	G-box	CACGTC	Plant growth and development	Light responsiveness	366	412	Zea mays	cis-acting regulatory element involved in light responsiveness
AVESA.00001b.r3.6Dg0001347.1	AsAPX8-5	GC-motif	CCCCCG	Abiotic and biotic stresses	Anaerobic induction	1785	1831	Zea mays	enhancer of anoxic specific inducibility
AVESA.00001b.r3.6Dg0001347.1	AsAPX8-5	GT1-motif	GGTTAA	Plant growth and development	Light responsiveness	43	89	Arabidopsis thaliana	light responsive element
AVESA.00001b.r3.6Dg0001347.1	AsAPX8-5	GT1-motif	GGTTAA	Plant growth and development	Light responsiveness	312	358	Arabidopsis thaliana	light responsive element
AVESA.00001b.r3.6Dg0001347.1	AsAPX8-5	GT1-motif	GGTTAA	Plant growth and development	Light responsiveness	1239	1285	Arabidopsis thaliana	light responsive element
AVESA.00001b.r3.6Dg0001347.1	AsAPX8-5	I-box	cGATAAGGCG	Plant growth and development	Light responsiveness	1816	1865	Zea mays	part of a light responsive element
AVESA.00001b.r3.6Dg0001347.1	AsAPX8-5	LTR	CCGAAA	Abiotic and biotic stresses	Low-temperature responsiveness	1854	1900	Hordeum vulgare	cis-acting element involved in low-temperature responsiveness
AVESA.00001b.r3.6Dg0001347.1	AsAPX8-5	MBS	CAACTG	Abiotic and biotic stresses		284	330	Arabidopsis thaliana	MYB binding site involved in drought-inducibility
AVESA.00001b.r3.6Dg0001347.1	AsAPX8-5	MBS	CAACTG	Abiotic and biotic stresses		1347	1393	Arabidopsis thaliana	MYB binding site involved in drought-inducibility
AVESA.00001b.r3.6Dg0001347.1	AsAPX8-5	TCT-motif	TCTTAC	Plant growth and development	Light responsiveness	357	403	Arabidopsis thaliana	part of a light responsive element
AVESA.00001b.r3.6Dg0001347.1	AsAPX8-5	TGACG-motif	TGACG	Phytohormone responsive	MeJA-responsiveness	368	413	Hordeum vulgare	cis-acting regulatory element involved in the MeJA-responsiveness
AVESA.00001b.r3.6Dg0001347.1	AsAPX8-5	TGACG-motif	TGACG	Phytohormone responsive	MeJA-responsiveness	873	918	Hordeum vulgare	cis-acting regulatory element involved in the MeJA-responsiveness
AVESA.00001b.r3.6Dg0001347.1	AsAPX8-5	TGACG-motif	TGACG	Phytohormone responsive	MeJA-responsiveness	1849	1894	Hordeum vulgare	cis-acting regulatory element involved in the MeJA-responsiveness
AVESA.00001b.r3.6Dg0001347.1	AsAPX8-5	TGA-element	AACGAC	Phytohormone responsive	Auxin-responsive	1763	1809	Brassica oleracea	auxin-responsive element
AVESA.00001b.r3.7Ag0001566.1	AsAPX6-2	ABRE	TACGGTC	Phytohormone responsive	Abscisic acid responsiveness	566	613	Arabidopsis thaliana	cis-acting element involved in the abscisic acid responsiveness
AVESA.00001b.r3.7Ag0001566.1	AsAPX6-2	ACE	CTAACGTATT	Plant growth and development	Light responsiveness	384	433	Petroselinum crispum	cis-acting element involved in light responsiveness
AVESA.00001b.r3.7Ag0001566.1	AsAPX6-2	ARE	AAACCA	Abiotic and biotic stresses	Anaerobic induction	858	904	Zea mays	cis-acting regulatory element essential for the anaerobic induction
AVESA.00001b.r3.7Ag0001566.1	AsAPX6-2	ARE	AAACCA	Abiotic and biotic stresses	Anaerobic induction	1350	1396	Zea mays	cis-acting regulatory element essential for the anaerobic induction
AVESA.00001b.r3.7Ag0001566.1	AsAPX6-2	ARE	AAACCA	Abiotic and biotic stresses	Anaerobic induction	1721	1767	Zea mays	cis-acting regulatory element essential for the anaerobic induction
AVESA.00001b.r3.7Ag0001566.1	AsAPX6-2	Box 4	ATTAAT	Plant growth and development	Light responsiveness	626	672	Petroselinum crispum	part of a conserved DNA module involved in light responsiveness
AVESA.00001b.r3.7Ag0001566.1	AsAPX6-2	Box 4	ATTAAT	Plant growth and development	Light responsiveness	1593	1639	Petroselinum crispum	part of a conserved DNA module involved in light responsiveness
AVESA.00001b.r3.7Ag0001566.1	AsAPX6-2	CGTCA-motif	CGTCA	Phytohormone responsive	MeJA-responsiveness	1072	1117	Hordeum vulgare	cis-acting regulatory element involved in the MeJA-responsiveness
AVESA.00001b.r3.7Ag0001566.1	AsAPX6-2	CGTCA-motif	CGTCA	Phytohormone responsive	MeJA-responsiveness	1324	1369	Hordeum vulgare	cis-acting regulatory element involved in the MeJA-responsiveness
AVESA.00001b.r3.7Ag0001566.1	AsAPX6-2	Chs-CMA2b	GAACCTACACAC	Plant growth and development	Light responsiveness	1515	1566	Hordeum vulgare	part of a light responsive element
AVESA.00001b.r3.7Ag0001566.1	AsAPX6-2	Circadian	CAAAGATATC	Plant growth and development	Circadian control	837	886	Lycopersicon esculentum	cis-acting regulatory element involved in circadian control
AVESA.00001b.r3.7Ag0001566.1	AsAPX6-2	GARE-motif	TCTGTTG	Phytohormone responsive	Gibberellin-responsive	731	778	Brassica oleracea	gibberellin-responsive element
AVESA.00001b.r3.7Ag0001566.1	AsAPX6-2	G-box	CACGAC	Plant growth and development	Light responsiveness	1340	1386	Zea mays	cis-acting regulatory element involved in light responsiveness
AVESA.00001b.r3.7Ag0001566.1	AsAPX6-2	G-box	TAACACGTAG	Plant growth and development	Light responsiveness	1649	1698	Brassica oleracea	cis-acting regulatory element involved in light responsiveness
AVESA.00001b.r3.7Ag0001566.1	AsAPX6-2	GCN4_motif	TGAGTCA	Plant growth and developmen	Meristem expression	1085	1132	Oryza sativa	cis-regulatory element involved in endosperm expression
AVESA.00001b.r3.7Ag0001566.1	AsAPX6-2	I-box	gGATAAGGTG	Plant growth and development	Light responsiveness	1883	1932	Zea mays	part of a light responsive element
AVESA.00001b.r3.7Ag0001566.1	AsAPX6-2	LTR	CCGAAA	Abiotic and biotic stresses	Low-temperature responsiveness	615	661	Hordeum vulgare	cis-acting element involved in low-temperature responsiveness
AVESA.00001b.r3.7Ag0001566.1	AsAPX6-2	MBS	CAACTG	Abiotic and biotic stresses		851	897	Arabidopsis thaliana	MYB binding site involved in drought-inducibility
AVESA.00001b.r3.7Ag0001566.1	AsAPX6-2	MRE	AACCTAA	Plant growth and development		378	425	Petroselinum crispum	MYB binding site involved in light responsiveness
AVESA.00001b.r3.7Ag0001566.1	AsAPX6-2	MRE	AACCTAA	Plant growth and development		1557	1604	Petroselinum crispum	MYB binding site involved in light responsiveness
AVESA.00001b.r3.7Ag0001566.1	AsAPX6-2	TGACG-motif	TGACG	Phytohormone responsive	MeJA-responsiveness	1072	1117	Hordeum vulgare	cis-acting regulatory element involved in the MeJA-responsiveness
AVESA.00001b.r3.7Ag0001566.1	AsAPX6-2	TGACG-motif	TGACG	Phytohormone responsive	MeJA-responsiveness	1324	1369	Hordeum vulgare	cis-acting regulatory element involved in the MeJA-responsiveness
AVESA.00001b.r3.7Ag0001737.1	AsAPX4-2	3-AF1 binding site	TAAGAGAGGAA	Plant growth and development	Light responsiveness	83	133	Solanum tuberosum	light responsive element
AVESA.00001b.r3.7Ag0001737.1	AsAPX4-2	ABRE	ACGTG	Phytohormone responsive	Abscisic acid responsiveness	116	161	Arabidopsis thaliana	cis-acting element involved in the abscisic acid responsiveness
AVESA.00001b.r3.7Ag0001737.1	AsAPX4-2	ABRE	GCCGCGTGGC	Phytohormone responsive	Abscisic acid responsiveness	192	241	Oryza sativa	cis-acting element involved in the abscisic acid responsiveness
AVESA.00001b.r3.7Ag0001737.1	AsAPX4-2	ABRE	ACGTG	Phytohormone responsive	Abscisic acid responsiveness	1764	1809	Arabidopsis thaliana	cis-acting element involved in the abscisic acid responsiveness
AVESA.00001b.r3.7Ag0001737.1	AsAPX4-2	ABRE	CACGTG	Phytohormone responsive	Abscisic acid responsiveness	1863	1909	Arabidopsis thaliana	cis-acting element involved in the abscisic acid responsiveness
AVESA.00001b.r3.7Ag0001737.1	AsAPX4-2	ABRE	ACGTG	Phytohormone responsive	Abscisic acid responsiveness	1864	1909	Arabidopsis thaliana	cis-acting element involved in the abscisic acid responsiveness
AVESA.00001b.r3.7Ag0001737.1	AsAPX4-2	Box II	ACACGTTGT	Plant growth and development	Light responsiveness	113	162	Sinapis alba	part of a light responsive element
AVESA.00001b.r3.7Ag0001737.1	AsAPX4-2	CGTCA-motif	CGTCA	Phytohormone responsive	MeJA-responsiveness	594	639	Hordeum vulgare	cis-acting regulatory element involved in the MeJA-responsiveness
AVESA.00001b.r3.7Ag0001737.1	AsAPX4-2	CGTCA-motif	CGTCA	Phytohormone responsive	MeJA-responsiveness	610	655	Hordeum vulgare	cis-acting regulatory element involved in the MeJA-responsiveness
AVESA.00001b.r3.7Ag0001737.1	AsAPX4-2	CGTCA-motif	CGTCA	Phytohormone responsive	MeJA-responsiveness	915	960	Hordeum vulgare	cis-acting regulatory element involved in the MeJA-responsiveness
AVESA.00001b.r3.7Ag0001737.1	AsAPX4-2	CGTCA-motif	CGTCA	Phytohormone responsive	MeJA-responsiveness	1807	1852	Hordeum vulgare	cis-acting regulatory element involved in the MeJA-responsiveness
AVESA.00001b.r3.7Ag0001737.1	AsAPX4-2	CGTCA-motif	CGTCA	Phytohormone responsive	MeJA-responsiveness	1830	1875	Hordeum vulgare	cis-acting regulatory element involved in the MeJA-responsiveness
AVESA.00001b.r3.7Ag0001737.1	AsAPX4-2	G-box	CACGTT	Plant growth and development	Light responsiveness	115	161	Pisum sativum	cis-acting regulatory element involved in light responsiveness
AVESA.00001b.r3.7Ag0001737.1	AsAPX4-2	G-box	CACGAC	Plant growth and development	Light responsiveness	184	230	Zea mays	cis-acting regulatory element involved in light responsiveness
AVESA.00001b.r3.7Ag0001737.1	AsAPX4-2	G-box	CACGAC	Plant growth and development	Light responsiveness	355	401	Zea mays	cis-acting regulatory element involved in light responsiveness
AVESA.00001b.r3.7Ag0001737.1	AsAPX4-2	G-box	CACGTC	Plant growth and development	Light responsiveness	1763	1809	Zea mays	cis-acting regulatory element involved in light responsiveness
AVESA.00001b.r3.7Ag0001737.1	AsAPX4-2	G-box	ACACGTGT	Plant growth and development	Light responsiveness	1862	1910	Brassica napus	cis-acting regulatory element involved in light responsiveness
AVESA.00001b.r3.7Ag0001737.1	AsAPX4-2	G-box	CACGTG	Plant growth and development	Light responsiveness	1863	1909	Arabidopsis thaliana	cis-acting regulatory element involved in light responsiveness
AVESA.00001b.r3.7Ag0001737.1	AsAPX4-2	G-box	CACGTG	Plant growth and development	Light responsiveness	1863	1909	Pisum sativum	cis-acting regulatory element involved in light responsiveness
AVESA.00001b.r3.7Ag0001737.1	AsAPX4-2	G-box	CACGAC	Plant growth and development	Light responsiveness	1906	1952	Zea mays	cis-acting regulatory element involved in light responsiveness
AVESA.00001b.r3.7Ag0001737.1	AsAPX4-2	GC-motif	CCCCCG	Abiotic and biotic stresses	Anaerobic induction	482	528	Zea mays	enhancer of anoxic specific inducibility
AVESA.00001b.r3.7Ag0001737.1	AsAPX4-2	GT1-motif	GGTTAA	Plant growth and development	Light responsiveness	529	575	Arabidopsis thaliana	light responsive element
AVESA.00001b.r3.7Ag0001737.1	AsAPX4-2	LTR	CCGAAA	Abiotic and biotic stresses	Low-temperature responsiveness	1818	1864	Hordeum vulgare	cis-acting element involved in low-temperature responsiveness
AVESA.00001b.r3.7Ag0001737.1	AsAPX4-2	MBS	CAACTG	Abiotic and biotic stresses		1775	1821	Arabidopsis thaliana	MYB binding site involved in drought-inducibility
AVESA.00001b.r3.7Ag0001737.1	AsAPX4-2	O2-site	GTTGACGTGA	Phytohormone responsive	Zein metabolism regulation	912	961	Zea mays	cis-acting regulatory element involved in zein metabolism regulation
AVESA.00001b.r3.7Ag0001737.1	AsAPX4-2	O2-site	GATGATGTGG	Phytohormone responsive	Zein metabolism regulation	979	1028	Zea mays	cis-acting regulatory element involved in zein metabolism regulation
AVESA.00001b.r3.7Ag0001737.1	AsAPX4-2	TCA-element	CCATCTTTTT	Phytohormone responsive	Salicylic acid responsiveness	1106	1155	Nicotiana tabacum	cis-acting element involved in salicylic acid responsiveness
AVESA.00001b.r3.7Ag0001737.1	AsAPX4-2	TCCC-motif	TCTCCCT	Plant growth and development	Light responsiveness	1127	1174	Spinacia oleracea	part of a light responsive element
AVESA.00001b.r3.7Ag0001737.1	AsAPX4-2	TC-rich repeats	GTTTTCTTAC	Abiotic and biotic stresses	Abscisic acid responsiveness	1820	1869	Nicotiana tabacum	cis-acting element involved in defense and stress responsiveness
AVESA.00001b.r3.7Ag0001737.1	AsAPX4-2	TGACG-motif	TGACG	Phytohormone responsive	MeJA-responsiveness	594	639	Hordeum vulgare	cis-acting regulatory element involved in the MeJA-responsiveness
AVESA.00001b.r3.7Ag0001737.1	AsAPX4-2	TGACG-motif	TGACG	Phytohormone responsive	MeJA-responsiveness	610	655	Hordeum vulgare	cis-acting regulatory element involved in the MeJA-responsiveness
AVESA.00001b.r3.7Ag0001737.1	AsAPX4-2	TGACG-motif	TGACG	Phytohormone responsive	MeJA-responsiveness	915	960	Hordeum vulgare	cis-acting regulatory element involved in the MeJA-responsiveness
AVESA.00001b.r3.7Ag0001737.1	AsAPX4-2	TGACG-motif	TGACG	Phytohormone responsive	MeJA-responsiveness	1807	1852	Hordeum vulgare	cis-acting regulatory element involved in the MeJA-responsiveness
AVESA.00001b.r3.7Ag0001737.1	AsAPX4-2	TGACG-motif	TGACG	Phytohormone responsive	MeJA-responsiveness	1830	1875	Hordeum vulgare	cis-acting regulatory element involved in the MeJA-responsiveness
AVESA.00001b.r3.7Dg0000543.1	AsAPX6-3	ACE	CTAACGTATT	Plant growth and development	Light responsiveness	286	335	Petroselinum crispum	cis-acting element involved in light responsiveness
AVESA.00001b.r3.7Dg0000543.1	AsAPX6-3	ARE	AAACCA	Abiotic and biotic stresses	Anaerobic induction	760	806	Zea mays	cis-acting regulatory element essential for the anaerobic induction
AVESA.00001b.r3.7Dg0000543.1	AsAPX6-3	ARE	AAACCA	Abiotic and biotic stresses	Anaerobic induction	1289	1335	Zea mays	cis-acting regulatory element essential for the anaerobic induction
AVESA.00001b.r3.7Dg0000543.1	AsAPX6-3	ARE	AAACCA	Abiotic and biotic stresses	Anaerobic induction	1660	1706	Zea mays	cis-acting regulatory element essential for the anaerobic induction
AVESA.00001b.r3.7Dg0000543.1	AsAPX6-3	Box 4	ATTAAT	Plant growth and development	Light responsiveness	528	574	Petroselinum crispum	part of a conserved DNA module involved in light responsiveness
AVESA.00001b.r3.7Dg0000543.1	AsAPX6-3	Box 4	ATTAAT	Plant growth and development	Light responsiveness	1532	1578	Petroselinum crispum	part of a conserved DNA module involved in light responsiveness
AVESA.00001b.r3.7Dg0000543.1	AsAPX6-3	CGTCA-motif	CGTCA	Phytohormone responsive	MeJA-responsiveness	974	1019	Hordeum vulgare	cis-acting regulatory element involved in the MeJA-responsiveness
AVESA.00001b.r3.7Dg0000543.1	AsAPX6-3	CGTCA-motif	CGTCA	Phytohormone responsive	MeJA-responsiveness	1263	1308	Hordeum vulgare	cis-acting regulatory element involved in the MeJA-responsiveness
AVESA.00001b.r3.7Dg0000543.1	AsAPX6-3	Chs-CMA2b	GAACCTACACAC	Plant growth and development	Light responsiveness	1453	1504	Hordeum vulgare	part of a light responsive element
AVESA.00001b.r3.7Dg0000543.1	AsAPX6-3	Circadian	CAAAGATATC	Plant growth and development	Circadian control	739	788	Lycopersicon esculentum	cis-acting regulatory element involved in circadian control
AVESA.00001b.r3.7Dg0000543.1	AsAPX6-3	GARE-motif	TCTGTTG	Phytohormone responsive	Gibberellin-responsive	633	680	Brassica oleracea	gibberellin-responsive element
AVESA.00001b.r3.7Dg0000543.1	AsAPX6-3	G-box	CACGAC	Plant growth and development	Light responsiveness	1279	1325	Zea mays	cis-acting regulatory element involved in light responsiveness
AVESA.00001b.r3.7Dg0000543.1	AsAPX6-3	G-box	TAACACGTAG	Plant growth and development	Light responsiveness	1588	1637	Brassica oleracea	cis-acting regulatory element involved in light responsiveness
AVESA.00001b.r3.7Dg0000543.1	AsAPX6-3	GCN4_motif	TGAGTCA	Plant growth and developmen	Meristem expression	987	1034	Oryza sativa	cis-regulatory element involved in endosperm expression
AVESA.00001b.r3.7Dg0000543.1	AsAPX6-3	I-box	gGATAAGGTG	Plant growth and development	Light responsiveness	1819	1868	Zea mays	part of a light responsive element
AVESA.00001b.r3.7Dg0000543.1	AsAPX6-3	LTR	CCGAAA	Abiotic and biotic stresses	Low-temperature responsiveness	517	563	Hordeum vulgare	cis-acting element involved in low-temperature responsiveness
AVESA.00001b.r3.7Dg0000543.1	AsAPX6-3	MBS	CAACTG	Abiotic and biotic stresses		753	799	Arabidopsis thaliana	MYB binding site involved in drought-inducibility
AVESA.00001b.r3.7Dg0000543.1	AsAPX6-3	MRE	AACCTAA	Plant growth and development		280	327	Petroselinum crispum	MYB binding site involved in light responsiveness
AVESA.00001b.r3.7Dg0000543.1	AsAPX6-3	O2-site	GATGATGTGG	Phytohormone responsive	Zein metabolism regulation	1754	1803	Zea mays	cis-acting regulatory element involved in zein metabolism regulation
AVESA.00001b.r3.7Dg0000543.1	AsAPX6-3	TGACG-motif	TGACG	Phytohormone responsive	MeJA-responsiveness	974	1019	Hordeum vulgare	cis-acting regulatory element involved in the MeJA-responsiveness
AVESA.00001b.r3.7Dg0000543.1	AsAPX6-3	TGACG-motif	TGACG	Phytohormone responsive	MeJA-responsiveness	1263	1308	Hordeum vulgare	cis-acting regulatory element involved in the MeJA-responsiveness
AVESA.00001b.r3.7Dg0000717.1	AsAPX4-3	ABRE	ACGTG	Phytohormone responsive	Abscisic acid responsiveness	1760	1805	Arabidopsis thaliana	cis-acting element involved in the abscisic acid responsiveness
AVESA.00001b.r3.7Dg0000717.1	AsAPX4-3	ABRE	CACGTG	Phytohormone responsive	Abscisic acid responsiveness	1864	1910	Arabidopsis thaliana	cis-acting element involved in the abscisic acid responsiveness
AVESA.00001b.r3.7Dg0000717.1	AsAPX4-3	ABRE	ACGTG	Phytohormone responsive	Abscisic acid responsiveness	1865	1910	Arabidopsis thaliana	cis-acting element involved in the abscisic acid responsiveness
AVESA.00001b.r3.7Dg0000717.1	AsAPX4-3	CGTCA-motif	CGTCA	Phytohormone responsive	MeJA-responsiveness	736	781	Hordeum vulgare	cis-acting regulatory element involved in the MeJA-responsiveness
AVESA.00001b.r3.7Dg0000717.1	AsAPX4-3	CGTCA-motif	CGTCA	Phytohormone responsive	MeJA-responsiveness	1803	1848	Hordeum vulgare	cis-acting regulatory element involved in the MeJA-responsiveness
AVESA.00001b.r3.7Dg0000717.1	AsAPX4-3	CGTCA-motif	CGTCA	Phytohormone responsive	MeJA-responsiveness	1826	1871	Hordeum vulgare	cis-acting regulatory element involved in the MeJA-responsiveness
AVESA.00001b.r3.7Dg0000717.1	AsAPX4-3	GATA-motif	AAGGATAAGG	Plant growth and development	Light responsiveness	220	269	Solanum tuberosum	part of a light responsive element
AVESA.00001b.r3.7Dg0000717.1	AsAPX4-3	G-box	CACGTC	Plant growth and development	Light responsiveness	1759	1805	Zea mays	cis-acting regulatory element involved in light responsiveness
AVESA.00001b.r3.7Dg0000717.1	AsAPX4-3	G-box	ACACGTGT	Plant growth and development	Light responsiveness	1863	1911	Brassica napus	cis-acting regulatory element involved in light responsiveness
AVESA.00001b.r3.7Dg0000717.1	AsAPX4-3	G-box	CACGTG	Plant growth and development	Light responsiveness	1864	1910	Arabidopsis thaliana	cis-acting regulatory element involved in light responsiveness
AVESA.00001b.r3.7Dg0000717.1	AsAPX4-3	G-box	CACGTG	Plant growth and development	Light responsiveness	1864	1910	Pisum sativum	cis-acting regulatory element involved in light responsiveness
AVESA.00001b.r3.7Dg0000717.1	AsAPX4-3	G-box	CACGAC	Plant growth and development	Light responsiveness	1905	1951	Zea mays	cis-acting regulatory element involved in light responsiveness
AVESA.00001b.r3.7Dg0000717.1	AsAPX4-3	GC-motif	CCCCCG	Abiotic and biotic stresses	Anaerobic induction	854	900	Zea mays	enhancer of anoxic specific inducibility
AVESA.00001b.r3.7Dg0000717.1	AsAPX4-3	GC-motif	CCCCCG	Abiotic and biotic stresses	Anaerobic induction	1841	1887	Zea mays	enhancer of anoxic specific inducibility
AVESA.00001b.r3.7Dg0000717.1	AsAPX4-3	LTR	CCGAAA	Abiotic and biotic stresses	Low-temperature responsiveness	1143	1189	Hordeum vulgare	cis-acting element involved in low-temperature responsiveness
AVESA.00001b.r3.7Dg0000717.1	AsAPX4-3	MBS	CAACTG	Abiotic and biotic stresses		1771	1817	Arabidopsis thaliana	MYB binding site involved in drought-inducibility
AVESA.00001b.r3.7Dg0000717.1	AsAPX4-3	MRE	AACCTAA	Plant growth and development		1294	1341	Petroselinum crispum	MYB binding site involved in light responsiveness
AVESA.00001b.r3.7Dg0000717.1	AsAPX4-3	O2-site	GTTGACGTGA	Phytohormone responsive	Zein metabolism regulation	733	782	Zea mays	cis-acting regulatory element involved in zein metabolism regulation
AVESA.00001b.r3.7Dg0000717.1	AsAPX4-3	O2-site	GATGATGTGG	Phytohormone responsive	Zein metabolism regulation	800	849	Zea mays	cis-acting regulatory element involved in zein metabolism regulation
AVESA.00001b.r3.7Dg0000717.1	AsAPX4-3	Sp1	GGGCGG	Plant growth and development	Light responsiveness	1838	1884	Oryza sativa	light responsive element
AVESA.00001b.r3.7Dg0000717.1	AsAPX4-3	TCA-element	CCATCTTTTT	Phytohormone responsive	Salicylic acid responsiveness	927	976	Nicotiana tabacum	cis-acting element involved in salicylic acid responsiveness
AVESA.00001b.r3.7Dg0000717.1	AsAPX4-3	TCCC-motif	TCTCCCT	Plant growth and development	Light responsiveness	948	995	Spinacia oleracea	part of a light responsive element
AVESA.00001b.r3.7Dg0000717.1	AsAPX4-3	TGACG-motif	TGACG	Phytohormone responsive	MeJA-responsiveness	736	781	Hordeum vulgare	cis-acting regulatory element involved in the MeJA-responsiveness
AVESA.00001b.r3.7Dg0000717.1	AsAPX4-3	TGACG-motif	TGACG	Phytohormone responsive	MeJA-responsiveness	1803	1848	Hordeum vulgare	cis-acting regulatory element involved in the MeJA-responsiveness
AVESA.00001b.r3.7Dg0000717.1	AsAPX4-3	TGACG-motif	TGACG	Phytohormone responsive	MeJA-responsiveness	1826	1871	Hordeum vulgare	cis-acting regulatory element involved in the MeJA-responsiveness
AVESA.00001b.r3.7Dg0001901.1	AsAPXT-2	ARE	AAACCA	Abiotic and biotic stresses	Anaerobic induction	985	1031	Zea mays	cis-acting regulatory element essential for the anaerobic induction
AVESA.00001b.r3.7Dg0001901.1	AsAPXT-2	Box 4	ATTAAT	Plant growth and development	Light responsiveness	282	328	Petroselinum crispum	part of a conserved DNA module involved in light responsiveness
AVESA.00001b.r3.7Dg0001901.1	AsAPXT-2	Box 4	ATTAAT	Plant growth and development	Light responsiveness	407	453	Petroselinum crispum	part of a conserved DNA module involved in light responsiveness
AVESA.00001b.r3.7Dg0001901.1	AsAPXT-2	CGTCA-motif	CGTCA	Phytohormone responsive	MeJA-responsiveness	148	193	Hordeum vulgare	cis-acting regulatory element involved in the MeJA-responsiveness
AVESA.00001b.r3.7Dg0001901.1	AsAPXT-2	CGTCA-motif	CGTCA	Phytohormone responsive	MeJA-responsiveness	1353	1398	Hordeum vulgare	cis-acting regulatory element involved in the MeJA-responsiveness
AVESA.00001b.r3.7Dg0001901.1	AsAPXT-2	Circadian	CAAAGATATC	Plant growth and development	Circadian control	427	476	Lycopersicon esculentum	cis-acting regulatory element involved in circadian control
AVESA.00001b.r3.7Dg0001901.1	AsAPXT-2	GATA-motif	GATAGGG	Plant growth and development	Light responsiveness	327	374	Pisum sativum	part of a light responsive element
AVESA.00001b.r3.7Dg0001901.1	AsAPXT-2	GC-motif	CCCCCG	Abiotic and biotic stresses	Anaerobic induction	33	79	Zea mays	enhancer of anoxic specific inducibility
AVESA.00001b.r3.7Dg0001901.1	AsAPXT-2	GT1-motif	GGTTAA	Plant growth and development	Light responsiveness	386	432	Arabidopsis thaliana	light responsive element
AVESA.00001b.r3.7Dg0001901.1	AsAPXT-2	GT1-motif	GGTTAA	Plant growth and development	Light responsiveness	1241	1287	Arabidopsis thaliana	light responsive element
AVESA.00001b.r3.7Dg0001901.1	AsAPXT-2	L-box	ATCCCACCTAC	Plant growth and development	Light responsiveness	1533	1583	Petroselinum crispum	part of a light responsive element
AVESA.00001b.r3.7Dg0001901.1	AsAPXT-2	L-box	ATCCCACCTAC	Plant growth and development	Light responsiveness	1671	1721	Petroselinum crispum	part of a light responsive element
AVESA.00001b.r3.7Dg0001901.1	AsAPXT-2	LTR	CCGAAA	Abiotic and biotic stresses	Low-temperature responsiveness	43	89	Hordeum vulgare	cis-acting element involved in low-temperature responsiveness
AVESA.00001b.r3.7Dg0001901.1	AsAPXT-2	LTR	CCGAAA	Abiotic and biotic stresses	Low-temperature responsiveness	1810	1856	Hordeum vulgare	cis-acting element involved in low-temperature responsiveness
AVESA.00001b.r3.7Dg0001901.1	AsAPXT-2	MBS	CAACTG	Abiotic and biotic stresses		655	701	Arabidopsis thaliana	MYB binding site involved in drought-inducibility
AVESA.00001b.r3.7Dg0001901.1	AsAPXT-2	MSA-like	TCCAACGGT	Plant growth and development	Meristem expression	100	149	Catharanthus roseus	cis-acting element involved in cell cycle regulation
AVESA.00001b.r3.7Dg0001901.1	AsAPXT-2	O2-site	GATGACATGG	Phytohormone responsive	Zein metabolism regulation	1053	1102	Zea mays	cis-acting regulatory element involved in zein metabolism regulation
AVESA.00001b.r3.7Dg0001901.1	AsAPXT-2	Sp1	GGGCGG	Plant growth and development	Light responsiveness	30	76	Oryza sativa	light responsive element
AVESA.00001b.r3.7Dg0001901.1	AsAPXT-2	TATC-box	TATCCCA	Phytohormone responsive	Gibberellin-responsive	424	471	Oryza sativa	cis-acting element involved in gibberellin-responsiveness
AVESA.00001b.r3.7Dg0001901.1	AsAPXT-2	TGACG-motif	TGACG	Phytohormone responsive	MeJA-responsiveness	148	193	Hordeum vulgare	cis-acting regulatory element involved in the MeJA-responsiveness
AVESA.00001b.r3.7Dg0001901.1	AsAPXT-2	TGACG-motif	TGACG	Phytohormone responsive	MeJA-responsiveness	1353	1398	Hordeum vulgare	cis-acting regulatory element involved in the MeJA-responsiveness
