# Supplementary material for: Genome-Wide Identification and Functional Studies of the APX Gene Family in Oat (Avena sativa L.)
Source: Life (Basel). 2026 Mar 18;16(3):494. doi: 10.3390/life16030494 (PMC13027449; doi:10.3390/life16030494)
Supplement: Supplementary file 1 [file life-16-00494-s001.zip › Table S5.xlsx]

## Sheet: Sheet1
Table S5 Sequences of primers used in study
	Primer Sequence 5'-3'
AsAPX1-1/2/3-F	GATATTGTTGCCCTCTCTGG
AsAPX1-1/2/3-R	AGAAGCTCCGTGAAGTAAGT
AsAPX2-4/5-F	CAGGTGTTCTCCACTCAGAT
AsAPX2-4/5-R	TCCGTGAAGTAGGAGTTGTC
AsAPX3-F	AATACGCAAAGGATGAGGAG
AsAPX3-R	TTCGCAGATGTAAGCACAG
AsAPX4-1/2-F	AGGTCTGGATTTGATGGTG
AsAPX4-1/2-R	AATGCCTTGTCAGTAGGGA
AsAPX6-1-F	TGTCAGGAGCACACACACT
AsAPX6-1-R	CAGCATCAGTAGGCAGAACT
AsAPX6-3-F	ATCAGGTGGCATGAATGGAT
AsAPX6-3-R	AAGAAAGATGTGCTGTAAAGGT
AsAPX7-1-F	GCACAGGAATGCGTTTGATG
AsAPX7-1-R	ATTGCTGGCACCATCCTACT
AsAPX7-4-F	ATCACTATGTCACCCGAGG
AsAPX7-4-R	CAAAGAGCAATCCCAAGG
AsAPX8-1/2-F	CGAATGGCTGAAGTTTGATA
AsAPX8-1/2-R	TGCGTAGTCCTTGAATGTTG
AsAPX8-3/4/5-F	AAGACTATGCTGAAGCCCA
AsAPX8-3/4/5-R	CACTGGTATCATCTGCTGTTG
AsAPXT-1-F	TACGGCAATGGAGTAGGATG
AsAPXT-1-R	ACATACGGAAACAATCGCAC
AsAPXT-2-F	ATCGGCAAGCAGGTCTGGTA
AsAPXT-2-R	TGATGACGATCTCGGAGAGG
AsGAPDH-F	CCAATCGTGAGAAGATGACCC
AsGAPDH-R	CACCATCACCAGAATCCAACA
